# Supplementary material for: A curated catalog of canine and equine keratin genes
Source: PLoS One. 2017 Aug 28;12(8):e0180359. doi: 10.1371/journal.pone.0180359 (PMC5573215; doi:10.1371/journal.pone.0180359)
Supplement: S1 File — The file is lacking a sequence for canine KRT77 due to the low reliability of the current annotation. (TXT) [file pone.0180359.s004.txt]

>Canis lupus familiaris keratin 1 (KRT1), mRNA
GCGAGCTCCTTTCCTTTCCCTACTTTGCTCCAACTCTCTCCAAGGCAGCATGAGTCGACA
CTTTAGTTCCAGGTCTGGGTTCCGGAGCGGAGGGGGCTTCAGCTCTGGCTCTGCCGGGCT
GGTCAGCTTCCAGCGCAGGACCACTAGCAGCTCTGTGCGCCACAGTGGAGGAGGTGGCGG
GAGATTTTCAGGAGGAAGATGCGGAGGCGGTGGCGGAGGGGGTGCTGGTGGCGGTGGGTT
TGGAAGTCGAAGTCTTGTCAACCTTGGTGGCAGTAAAAGCATCTCCATAAGTGTGGCCGG
AGGAGGAGGGGGACGTGGTGGTCTTGGTGGTGGCTATGGTGGCGGTGGCTTTGGGGGTGG
TGGTTTTGGTGGTGGCTCTGGAGGTTTTGGCCTTGGAGGTGGTTTTGGTGGAGGTGGTTT
TGGTGGAGGCGGCTTTGGTGGAGGCGGCTTTGGTGGAGGTGGTTTTGGCGGAGGTAGTTT
TGGGCCTGTCTGCCCCCCTGGTGGCATACAGGAAGTCACCATCAACCAGAGTCTTCTCCA
ACCCCTCAATGTGGAGATTGACCCTGAGATCCAAAAAGTGAAGACTCGAGAAAGGGAGCA
AATCAAGTCACTCAACAACCAATTCGCCTCCTTCATTGACAAGGTGCGGTTCCTGGAGCA
GCAGAACCAGGTGCTGCAAACAAAATGGGAGCTGCTGCAGCAAGTAGACACCTCCACTCG
GACCCACAGTTTAGAGCCCTATTTTGAAAACTACATCAGCAATCTTAGAAGGAGAGTGGA
CCAACTGAAGAGTGACCAGTCTCGGATGGATTCAGAATTGAAGAACATGCAAGACCTGGT
GGAAGATTACCGGAACAAGTATGAGGATGAGATAAACAAGCGGACAAATGCAGAAAATGA
ATTTGTGACCATCAAGAAGGATGTGGATGCTGCTTTTATGAACAAGGTGGACCTTCAGGC
CAAGGTTGACAACTTGCAGCAGGAAATTGACTTCCTCACAACACTCTACCAGGCAGAACT
GTCCCAGATGCAGACTCAGATCAGCGAAACCAATGTCATCCTGTCCATGGACAACAACCG
CAGCCTGGACCTGGACAGCATCATCTCTGAGGTCAAAGCCCAGTATGAGGAGATCGCCCA
GAAGAGCAAGGCTGAAGCCGAGGCGCTGTACCAGACCAAGTATGAAGAGCTCCAGATAAC
CGCTGGTAAACATGGGGACAATCTGAAAAGTACAAAGATGGAGATTTCAGAGCTGAATCG
GGTGGCCCAGAGACTTCGATCCGAAATTGATAGTGTCAAGAAGCAGATCTCCGCGCTACA
GCAGTCCATCAGTGATGCTGAGCAGCGTGGTGAGAATGCCCTCAAAGACGCCCAGAGCAA
GCTGGCCGAGCTGGAAGATGCCCTGCAGAAGGCCAAGGAGGACATGGCCCGCCTGCTGCG
TGACTACCAGGAGCTGATGAACACCAAACTGGCCCTGGATATGGAGATTGCCACCTACAG
AACCCTTCTGGAAGGAGAGGAAAGCAGGATGTCTGGAGAGTGTGCCCCGAACGTGAGCGT
ATCTGTGAACACCAGCCACACCACCATCAGTGGAGGCGGTGGCCGAGGAGGCGGCGGTTT
CGGCTCCGGAGGTGGCGGCGGCGGCTACGGTGGTGGCAGTTATGGCTCTGGAGGTGGCAG
CTACGGCTCCGGAGGTGGCGGCGGTGGCAGCTACGGCTCCGGAGGTGGCGGCGGCGGCGG
CTACGGCTCCAGTAGCAGCAGTGGGGGCCACAGAGGCGGCTCTGGAGGGGGCAGCCGGTC
CGGTGGGAGCTCTGGGGGCCGGGGATCCAGCTCTGGGGGCATCAAGACCTCTAGTGGCAG
TTCCAGCGTGAAGTTTGTTTCCACCAGCTATTCCAGAGCAGTCAGATAAAGAGGTGTCCC
CCTATCCTGTTAGCTCTCCCTCTCCATCACTTCCAAATATGCTTGGCAAGACCAAGGTCA
GTTGCCCCAAGCCTCACTGGAGAAAAGAGCTATCACCCGAGTTCCCCAGCTCTTTCCTTT
CTTCTCTGCTTCCCCAAGAAGTTTTTAGATCAGTGGCAATCTCAGTCTCTTTGGCTACGA
CCCTGCTTTGTGCTTTGCCTGAGAAACAGTTCACCAATCATGGCTACACACACTACATTT
CAAAGCACCTCCTTAAGTCAGCTCGATGAGGGCTGTTTAGAACCACAGCTTCTTTGCTGT
GTGCATGGAGTACATGCTCTGGACACTCCCTCGTATCCAGTTTCTTGGAGCAAGCTCTGT
GTTGCTTTGGTTTTGTACAGAAGGTGTGAGCAAGTTGATTGTCTTTTGTGGAGAGATCTT
AAACTTCTGCTTCCTTGTATTGCTGCAATAAACCGCA
>Canis lupus familiaris keratin 2 (KRT2), mRNA
CAGTCTCCAGCCTCAACTCATCTCGGAAACCTCAATTTTCCCCACTGGGCAAAGGCATCA
TGAGTTGTCAGATCTCATGTAAATCTCGAAGAGGAGGAGGAGGAGGAGGAGGATTCCGGA
GCTTCAGCAGTGGCTCAGCCGTGGTCTCCGGTGGGAGCAGGAGATCAACCCGTAGCTTCT
CCTGCTTGAGCCGCCACGGCGGTGGCGGAGGGGGCGCCGGCGGTGGCGGCTTTGGCAGTC
GGAGTCTTGTTGGCCTCGGAGGCACCAAGAGCATCTCCATTAGTGTGGCTGGAGGAGGCG
GAAGCTTTGGCTCCGGTGGTGGATTTGGTGGCAGAGGAGGTGGCTTTGGAGGTGGCAGCG
GCTTCGGAGGAGGCAGCGGCTTCGGTGGAGGTGGCTTTGGAGGCGGTGGTTTTGGAGGAG
GCAGCGGCTTTGGAGGCGGTGGTTTCGGTGGAGGCGGCTTTGGCGGAGGCCGCTTTGGAG
GTGGTGGTGGCCTTGGAGGTTTTGGGGGTCCTGGTGGCTTTGGGCCCGGAGGATTCCCTG
GTGGAGGCATCCATGAAGTCTCCATCAATGAGAGTCTCCTGCAGCCTCTCAACGTGAAAG
TTGACCCAGAGATCCAGAACGTGAAGTCTCAGGAGCGGGAGCAGATCAAAACGCTCAACA
ACAAATTTGCTTCTTTCATTGACAAGGTGCGGTTCCTGGAGCAGCAGAACCAGGTGCTGC
AGACCAAGTGGGAGCTGCTGCAGCAGCTAGATGTGAGCACCCGCACTACCAACCTGGAGC
CCATCTTTCAAGCGTACATCGCCAAGCTGAAGAAATACGTGGACACGCTTTCTGCGGAAC
GAACATCGCAAGGTTCAGAGCTGAACAACATGCAGGATCTTGTCGAAGATTTTAAGAAGA
AGTATGAGGATGAAATCAACAAGCGCACAGCTGCTGAGAATGATTTTGTGACACTTAAAA
AGGACGTGGACAATACCTACATGACCAAGGTGGAGCTGCAGGCCAAGACGGATGTGCTGA
CCCAGGAGCTTGAGTTCATTAAATTCCTTTTTGATGCGGAACTGTCCCAGATGCAGACTC
AGATCAGCGAAACCAATGTCACCCTGTCCATGGACAACAACCGCAGCCTGGACCTGGACA
GCATCATCTCTGAGGTCAAAGCCCAGTATGAGGAGATCGCCCAGAAGAGCAAGGCTGAGG
CCGAAGCTCTCTACCACAGCAAGTATGAAGAGCTCCAGGTGACTGCAGGGAAACACGGAG
ACAGCCTGAAGGAGGTCAAGATGGAGATCAGCGAGCTGAACCGCATGATCCAGAGGCTGC
AAGGGGAGATAGCCCACGTGAAGAAGCAGTGTAAGAGTGTGCAAGAAGCCATTGCAGAAG
CTGAGCAGAAGGGAGAGCACGCAGTCAAAGATGCTCAGGGCAAGCTCTCGGACCTGGAGG
AGGCTCTGCAACAGGCCAGGGAGGACCTGGCCCGGCTGCTGCGTGACTACCAGGAGCTCA
TGAACGTCAAGCTGGCCCTGGACGTGGAGATCGCCACCTACCGCAAGCTGCTGGAGGGCG
AGGAGTGCAGGATGTCTGGAGACCTCAGCAGCAACGTGACTGTCTCTGTGACCAGCAGCT
CCATGTCCTCAAGCATGACATCCAGGGGCGGCTTTGGAGGCTATGGTTCTGGAGGTAGAG
GATCCAGTTCTGGAGGAGGAGGATTCAGCTCTGGAAGTGGCAGTTACAGCTCTGGAGGCA
GAGGATCGAGCTCCAGAGGTGGCGGTGGAGGAGGCTACGGCTCTGGAGGTGGCAGTGGAG
GAAAATATAGCTCGGGAGGTGGCTCTAGAGGAGGTTCTGGCTCTGGGGGAGGATATGGCT
CCAGCTCTGGAGGAGGCTATGGCTCTGGAGGTGGCTCTAGAGGAGGTTTCAGCTCCCAAA
AGGGTGGTTCTGGCTCAGGCTCCAGTGTGACCTTCTCTTTTAGATAAGGATCAGTTCCAC
CCTTGACTCTTCTGCTTTAGAACGTAGAATCCTGTGTCTACTCATCCAAATCGACAGAAA
ATCAAACCTTGTCTTCCATCTCTGATGGTGTTTTGGAGGAAAGGGATTCCCACATACTGT
GTCTGAAATATCTTCTCTCCAAACCAATTCATTGGAGCCAGTCACACCCTCTGTGCCCCG
GGGAAGCGTCTGCGCTGCCTAGGCTTGCACTTCCAGCCATGCCCCCTCTCCTGGCCCCTC
CTGGCGTCACACATTTGGGGTCCCTTCTCCAGACGACTGTTCTGTTGAGGGCCCCATCCC
AAAGCCTGCACCTTTCTGGTGGCCCTGCCCCGAGGGAAACACGTTTCTGTGTATATAGCC
CACCTTTCTGACTCTGCATATAAAGCGCTGTGGTCTTGGTGTCTGCACAATAAACTTCAT
TT
>Canis lupus familiaris keratin 3 (KRT3), mRNA
CTCTGACTCTCAGTGTCCTGCTTAACTCTTGTGCTCTTCTTTCATCAAGCTCTCTCACCA
TGAACAGACAAGTCTGCAAGACATCTGGTGGCGGCAGCCAGGGCTTCTCGGGCCGCTCCG
CCGTGGTCTCAGGCAGCAGCAGGATGAGCAGTGTGGCCCGCTCCGGGGGAGCCAGTGGAG
GGGCCTGCGGGTTCCGGGGTGGAGCGGGAGGCTTCGGCAGTCGCAGCCTCTACAGCCTGG
GTGGCAACAAGAGCATCTCCATCAGCGTGGCTGGTGGCTCCCGGGCTGGTGGCTTTGGGG
GAGGGCGTAGCAGCAGTGGCAGTGTCTTTGGGGGCGGCTATGGAGGTGGCTTTGGTGGTG
GCTATGGAGGTGGCTTTGGTGGTGGCAGAGGAATAGGAGGTGGCTTTGGAGGAGGTGCTG
GTGGCTTTGGAGGAGGGGCTGGTGGCTTTGGTGGAGCTGGTGGCTTTGGCGGGGCTGGTG
GCTTTGGTGGAGCTGGTGGCTTTGGAGGGCCTGGTGGCTTTGGTGGCCCTGGTGGCTTTG
GTCCTGGCGGCTTTGGTGGTCCTGGTGGCTTCCCCGGGGGGATCCAGGAGGTGACTGTCA
ACCAGAGCCTCCTGCAGCCCCTCAATGTGGAGATCGACCCCCAGATCGGACAAGTGAAGA
CCCAGGAGCGTGAGCAGATCAAGACCCTCAACAACAAGTTTGCCTCCTTCATCGACAAGG
TGCGCTTCCTGGAGCAGCAGAACAAGGTCCTGGAGACCAAGTGGAGCCTGCTCCAGCAGC
AAGGCACAAATTCCATCACAGGCACCAACAACCTAGAGCCCCTTTTTGAGAACTACATCA
GCACCCAGCGGAGCTACCTGGACAGCATCCTGGGGGAGAGGGGCCGCCTGGACTCGGAGC
TGAGGAACATGCAGGACCTGGTGGAAGACTTCAAGAGGAAGTATGAGGATGAAATCAATA
AACGTACAGCTGCTGAGAATGATTTTGTGACCCTGAAGAAGGATGTGGACGCCGCCTACA
TGAACAAGGTGGAGCTTCAGGCCAAGGTGGACGCCTTAATGGATGAAATCAACTTCCTGA
CAACCCTCTATGATATGGAGCTGTCCCAGATGCAGAGCCATGTCAGTGACACGTCCGTGG
TGCTGTCCATGGACAACAACCGCAGCCTGGACCTGGACAGCATCATCGCCGAGGTCAAGG
CCCAGTATGAGGACATCGCCCAGAGGAGCAAGGCGGAGGCTGAGGCATTGTACCAGACCA
AGTTGGGAGAGCTGCAGACCACGGCCGGCAGACACGGGGATGACCTGAAGAACACCAAGA
GTGAGATCATGGAGCTCAACAGGATGATCCAGAGGCTGCGGGCTGAGATCGAGAATGTTA
AGAAGCAGAATGCCAACCTGCAGACGGCCATCGCCGAGGCTGAGCAGCGTGGGGAGCTGG
CCCTCAAGGACGCCAATGCCAAGCTCCAAGAGCTGCAGGCTGCCCTCCAGCAGGCCAAGG
ATGACCTGGCCCGGCTGCTGAAGGAGTACCAGGAGCTCATGAACGTCAAGCTGGCCCTAG
ACGTGGAGATCGCCACCTACCGCAAGCTGCTGGAGGGCGAGGAGTGCAGGATGTCTGGAG
AGTGCCAGAGCGCCGTCAGCATCTCCGTGCTCAGCAGTGGGACATCGGCGGCAGGTGGCT
TCGGCGGGACATCGGCGGCAGGTGGCTTCGGCGGCGGCTTGGGCGGCAGCTGGGGCGCAG
GAGGAGGTGCAGGTGGCGGCTGGGGCCGGGCGGGTGGCATCAGCTCGGGCTCCGGGGTCC
GCTGCGGGCTCAGTGGTGGAGGCTTCAGCTCGGGCAGCAGCCGGGGCGGCAGCATCAAGT
TGTCCCAGTCCTCGCAGCGCAGCTCCAGATGAGTGCCGCACCCCCTGCCCGCAGCCGCCT
CTCCCCTCCGCCCTCGGTGCCCCCCCAGCCTGCTCCCCTGCACCGACCCCTGCCCTGGGC
TGCTCCAGGGGGGCTAGACGACCCAGGCCTCTGGCTCCTCCTGCATCCGGACCCCTGGCC
GAGCAGCAGCTCGGGCTCCCCTCTGTGCCCGATTGTCCAGGTGTGGCCTCCGCCACCGCC
CTCTCCTGCCCTTGGGGTCCCCTCCCTGGGGGGAATGGTCACCAGCCCTGATGTACATAA
CACACGGACCCCTCTGCCAACCGTTCTGTCGCCAATAAAGTGCATTGTGTTTCAA
>Canis lupus familiaris keratin 4 (KRT4), mRNA
TGTAAACTGTGCCCTCGGAATGACATCTGAAGGTGTGTTTAGTGACATACTCAGCAGGTA
CGAGAAGGATGGGCCTGTGCCAAAGGCCAAGCCCAGAGATGTTTCAGATTTTTCCCTTTA
TGCCCCTGCAACCAAGCCCTGCTGCTCCAGCGCATATAAGAGGCCGGGGCTGGGGCCGCA
GCACTCACGTCCTGGCCCCCGGCGCTTCTCGAGGCTCCAGCTCGCTCGCCCGCACCCATG
ATCGCCAGACAGCAGGGCGCCCGCGGCTCCCGGGCCTTCAGCTGCGGCTCCGCCGTGGTC
GGAGGGGGCAGGCGGGCCGCGTTCAGCTCGGCCTCCGTGTCTGGGGGCGCAGGCCGCTGC
TCCTCCGGGGGCTTCGGCAGCAGGAGCCTCTACAGCCTTGGGGGCAGGAAGAGCATCTCC
ATGAGCGTGGCCGGCGCCCGACAAGGCGCTGGCTTTGGGGCTGCTGCTGGTTTCGGTGCC
GGCAGCTTCGGGGCAGGTTTTGGAGCCGGCAACTTCGGTAGTGGATTTGGGGGTTCCTTC
AGTGGACGGGGTGGCCCTGGCTTCCCCGTGTGCCCTGCCGGAGGGATCCAGGAGGTCACC
ATCAACCAGAGCCTGCTGACCCCCCTCCACGTGGAGATCGACCCCGAGATCCAGAAGGTC
CGGACGGAGGAGCGCGAGCAGATCAAGACGCTCAACAACAAGTTCGCCTCCTTCATCGAC
AAGGTGCGGTTCTTAGAGCAACAGAATAAGGTCTTGGAGACCAAGTGGAGCCTCCTCCAG
CAGCAGACGACCACCACATCCAGCAAAAACCTTGAACCCCTCTTTGAGGCTTACATCAGT
GCCCTGAGGAAGCAATTGGATACCTTGGTCAATGACAAAGGACGCCTGCAGTCTGAGTTG
AAGACCACACAGGACAGCGTGGAGGACTTCAAGACCAAGTATGAAGATGAGATCAACAAG
CGTGCAGCTGCAGAGAATGACTTTGTGGTCCTCAAGAAGGATGTGGACGCTGCCTACATG
AACAAGGTGGAGCTGGAGGCCAAGGTGGATGCTCTGAATGATGAGATCAACTTCTTGAGG
GTCCTCTTTGCTGCGGAGCTGTCCCAGATGCAGACACACGTCTCAGACACATCTGTGGTC
CTGTCCATGGACAACAACCGGGACCTGGATTTGGACAGTATCATTGCTGAGGTCCGCGCC
CAGTATGAGGAGATTGCCCAGAAGAGCAAGGCTGAGGCTGAAGCGCTGTACCAGACCAAG
GTCCAGCAGCTCCAGATCTCCGTTGACCAATATGGTGACAACCTGAAGAATACCAAGAAT
GAGATCTCAGAGCTCAACAGGATGATCCAGAGGCTGCGGGCTGAGATTGAGAATGTCAAG
AAGCAGTGCCAGACTCTGCAAGCATCGGTGGCTGATGCGGAGCAGCGTGGGGAGCTGGCC
CTCAAAGACGCCCAGAGCAAGTACAAAGAGCTGGAGGCCGCCCTGCACCAGGCCAAGGAG
GAGCTGGCCCGGATGCTGCGCGAGTACCAGGAGCTCCTGAGCGTGAAGCTGGCCCTGGAT
GTGGAGATCGCCACCTACCGCAAGCTGCTGGAGGGCGAGGAGAGCAGAATGTCTGGAGAA
TGCCAGAGTGCCATGAGCATCTCCGTGGTTGGTGGTATCGCTAGTGCCGGGGGCATCAGC
GGAGGATTAGGAAGCTGCTCTGGGTTTGGCCTGGGCAGTGGCTTTGGCTCTGGCTCCGGA
AGTGGCTTTGGATTTGGTGGTGGTGTTTGTGGCAGTTCCGGCAGCAAGATCGTCTCTACC
ACCACCTTGACCAAGAGATCCCACCGATAGAGGAGACAAGGTTCCTGCAGCCCCTGAGCC
CAGCTGGGCCCAGCCCTGGTGTCTCTGTGCTTCCTTCACCCCCACCTCCACCCTCCCTCT
CTGGGGCTCATCATACCAATGTCACCTCAGTGTGGACTCTGCCCTCTTGGAGTTTGGTAG
CTTCTTCTCGATTTGGGCCTAGTGACCGACCTGGAATGGGTGGGGTGTCAACTGACAGAG
GAGAACACTATCAGGAGCTTCATCTCCAGAGTCATCAGGGTCATGTATGCCCCCTGCCAG
CCCATGATCCCAGATAGCCCTCTACATCAGCACCAAACTCCCTTGTCACTTGGCAGCAAC
TGGCCCTACAAGTCAGGATAGGAACCACGCTGTGTCCCATCCACCTCTTTTCCTTCCCTT
TATCCGTCTTTGGGTGAATCTTTAATAAAATGCTTTTGTCATTCA
>Canis lupus familiaris keratin 5 (KRT5), mRNA
ACCTTCTGCGTCTTGCCGCGCTCTGTTCTCGCCAGCACTCCCAACCTCTAGGGCCCACTA
CTCTTGCTCCACCAGGAACAAGCCATCATGTCTCGCCAGTCGAGTGTATCCTTCCGGAGC
GGGGGCAGCCGTAGCTTCAGCGCTGCCTCTGCCATTACCCCGTCTGTCTCCCGCACCAGC
TTCACCTCCGTGTCCCGGTCCGGGGGTGGCGGTGGCGGCTTTGGCAGGGTCAGCCTAGGG
GGTGCTTGTGGAGCAGGTGGCTATGGCAGCCGCAGCCTCTACAACCTGGGAGGCTCCAAG
AGGATCTCCATCAGCACTAGTGGTGGCGGCTTCAGGAACCGATTTGGCGCAGGTGCTGGT
GCTGGAGGCGGCTATGGCTTCGGAGGTGGAGCCGGGAGTGGATTTGGCTTTGGCGGTGGA
GCTGGTGCAGGCTTTGGGCTCGGTGGCGGCGCTGGCTTTGGAGGTGGCTTCGGTGGCCCT
GGCTTCCCCGTGTGCCCTCCCGGAGGCATCCAAGAGGTCACGGTCAACCAGAGCCTCCTG
ACTCCCCTCAACCTGCAAATCGACCCCACCATCCAGCGGGTGAGGACGGAGGAGCGCGAG
CAGATCAAGACCCTCAACAACAAGTTCGCCTCCTTCATCGACAAGGTGCGCTTCCTGGAG
CAACAGAACAAGGTCCTGGACACCAAGTGGACTCTGCTCCAGGAGCAGGGCACCAAGACC
GTGAGGCAGAACCTGGAGCCCCTGTTTGAGCAGTACATCAACAACCTCAGGAGACAGCTG
GACAGCATCCTGGGGGAGAGGGGCCGCCTGGACTCGGAGCTGAGGAACATGCAGGACCTG
GTGGAGGACTTCAAGAACAAGTACGAAGATGAAATCAACAAGCGTACCACTGCTGAGAAT
GAGTTTGTGATGCTGAAGAAGGACGTGGACGCTGCCTACATGAACAAGGTGGAGCTAGAG
GCCAAGGTTGATGCCCTGATGGATGAGATCAACTTCATGAAGATGTTCTTTGAGGCGGAG
CTGTCCCAGATGCAGACGCATGTCTCGGACACATCCGTGGTCCTGTCCATGGACAACAAC
CGCTCCCTGGACCTGGACAGCATCATCGCTGAGGTCAAGGCCCAGTATGAGGACATCGCC
AACCGTAGCCGGACGGAAGCTGAGTCCTGGTACCAGACCAAGTATGAGGAGCTGCAGCAG
ACAGCAGGCCGTCACGGGGATGATCTCCGCAACACCAAGCAAGAGATCTCTGAGATGAAC
CGGATGATCCAGAGGCTGAGAGCCGAGATTGACAATGTCAAGAAGCAGTGCGCCAACCTG
CAGAATGCCATCGCTGATGCTGAGCAGCGCGGGGAGCTGGCCCTCAAGGATGCCAAGAAC
AAGCTGGCTGAGCTGGAGGAGGCCCTGCAGAAGGCCAAGCAGGACATGGCCCGGCTGCTG
AGGGAGTACCAGGAGCTCATGAACACCAAGCTGGCCCTGGACGTGGAGATCGCCACCTAC
AGGAAGCTGCTGGAGGGCGAGGAGTGCAGACTGAGTGGAGAAGGAGTTGGACCAGTCAAC
ATCTCTGTCATCACAAACAGCATGTCCTCTGCCTACGGCGGCGGCAGTGGTTTTGGTGGA
GGCAGTGGCTTTGGTGGTGGCCTCGGTGGCGGTCTGGGCGGTGGTCTTGGCGGTGGTCTT
GGAGGAGGTGGCAGCGGGAGCTACTACTCCAGCAGCAGTGGAGGCGTCGGCCTGGGTGGT
GGGCTCAGTGTAGGGGGCTCTGGCTTCAGTGCAGGCAGTGGCCGAAGCCTGGGAATGGGC
TTTGGCAGTGGCGGGGGCAGCAGCTCCAGTGTCAAGTTTGTCTCTACCACCTCCTCTTCC
CGGAAGAGTTTCAAGAGTTAAGAGCCTGCTGCAAATCACTGCCTCCCAAGAGCAGCAATC
CAGCCTGAGGTGACTGCCTCTTCCAGGTGGTTGCCCAAACCAAGTTTTCCCTTTTTCTGG
AGTGTAAACCACCATTTGCAGAGCCACATTCTTGGTTCCCTAAAGGGCCCAATCCCTGGT
CTCTAGTCTCCCATGTCATGATTCTGTGTTCTGCTTCAAATCAGTCTTTAAGTGTCTATA
ACATGTTCCTTGATGAGAAAAGAATCCAAAGTTTCTTAATACCTAAACCTTCAGAACAGT
GTCCCCATCCCAAACCCAAATTTTGTTCTGGTTCTGACTACCTCCAGAATGTGTTCAATA
AAATGC
>Canis lupus familiaris keratin 6A (KRT6A), mRNA
GCTCCTCTCAGCTCTACCCTCCAGCCTCTCGCACCTTCTTCAGCCTTCTCCTCTTCACGA
AGCATGTCTAGCAGATCCACCATGAGGAGCCAAAGCATCAGCCACCGGGGCTTCAGCGCC
AGCTCGGCCAGAGTCCCCGGGGTCTGCCGCTCGGGCTTCAGCAGCGTCTCCGTGTCCCGC
TCCAGGGGCAGTGGTGGCCTCGGCGGAGCGTGTGGCGGAGCTGGCTTTGGCAGCAGGAGC
CTCTATGGCCTGGGCGGCTCCAAGAGGATCTCCATCGGAGGCGGCAGCTGTGCCATCAGC
GGCGGATATGGTGGCAGAGTTGGAGGTGGCTTTGCCTATGGAGGTGGAGCCGCCAGCGGA
TTTGGCTTTGGGGGTGCAGCTGGTGGTGGCTTCGGGCTCGGTGGTGGAGCTGGCTTTGCC
GGTGGCTACGGGGGCTCTGGCTTCCCCGTGTGCCCCCCCGGAGGCATCCAGGAGGTCACC
GTCAACCAGAATCTCCTCACTCCCCTGAACCTGCAAATCGACCCCACCATCCAGAGGGTG
AGGACGGAGGAGCGCGAGCAGATCAAGACCCTCAACAACAAGTTCGCCTCCTTCATCGAC
AAGGTGCGCTTCCTGGAGCAACAGAACAAGGTCCTGGACACCAAGTGGACTCTGCTCCAG
GAGCAGGGCACCAAGACCGTGAGGCAGAACCTGGAGCCCCTGTTTGAGCAGTACATCAAC
AACCTCAGGAGACAGCTGGACAGCATCCTGGGGGAGAGGGGCCGCCTGGACTCGGAGCTG
AGGAGCATGCAGGACACAGTGGAGGACTTCAAGAACAAATATGAAGAGGAAATCAACAAG
CGCACGGCAGCAGAGAATGAATTTGTCACCCTGAAGAAGGACGTGGACGCTGCCTACATG
AATAAGGTTGAACTGCAAGCCAAGGTAGATGCTCTCACAGATGAGATCAACTTCACCAGA
GCCTTGTATGACGCAGAACTGTCTCAGATGCAGACCCACATCTCCGACACTTCCGTGGTC
CTGTCCATGGACAACAACCGTAACCTGGACCTGGACAGCATCATCGCTGAAGTCAAAGCC
CAGTATGAGGAGATTGCCCAGAGGAGCCGGGCTGAGGCTGAGTCCTGGTACCAGAGCAAG
TACGAGGAACTGCAGGTCTCAGCGGGCAGACACGGGGACGACCTGCGCAACACCAAGCAG
GAGATTGCCGAGATCAACCGCATGATCCAGAGGCTGAGATCTGAGATCGACCATGTCAAG
AAGCAGTGCACCAACCTGCAGTCTGCCATCGCTGATGCTGAGCAGCGTGGAGAGATGGCC
CTCAAGGACGCCAAGAACAAGCTGGCTGGGCTGGAGGACGCCCTGCAGAAGGCCAAGCAG
GACATGGCCCGGCTGCTGAAGGAGTACCAGGAGCTCATGAACACCAAGCTGGCCCTGGAC
GTGGAGATCGCCACATACAGGAAGCTGCTGGAGGGCGAGGAGTGCAGGCTGAGTGGAGAA
GGCGTTGGACAAGTCAACATCTCTGTGGTGCAGTCCACCGTCTCTGGCGGCTATGGTGGC
GCTGGTGGCTTTGGCGGTGCCAGCGGTATGGGCAGTGGCTCAGGCCTGGGTGGAGGCAGC
GGCTACTCCTATGGCAGCGGCCATGGCCTTGGAGCTGGCTTCAGTTCCAGCAGTGGCCGA
GGCGTGGGGAGTGGTTTCAGCTCCTCTGGAGGCAGCAGTTCCACCATCAAATACACCACC
ACCTCATCCTCCAGCAGGAAGAGCTACAAGCACTAAGTCCTGCCATCGGCTCTGATCCCA
CGTTGTCCAAGTCTACAGCTGCATTGCCCTCTCTGAGGCTACTTCTCCTCCCCTGTCTCT
GATTCCTCTTACTTTTTGAGTTTGAGCTCAAGTCTCTGAGTGCCTTGGTGTCTCCTCACT
GCCTATCCCTGCCCCACCTGAGCATACATTGCTCACCATAGGAGATCAACCTCTGAGTTA
CACCATTATATAACACAAGTGGGGCTGCACTTTTTTACCAAAATAGTACTGTCTTGCCTC
CATTATTTGGTATATGAGGCTGAGCATTATAAGGAAATTACTTCTCCACATTTTCATCAC
TGAAACATTACCTGGGTCCTACTCTAGAACAGGGCAATATCCCACTTGCCTCCAGGTAAC
CATGAATTCCCCAATTTCCCAATGTTGGGTTCTTCCTTCCTTGCAGTGGTCCTGAAAGCA
CAAGAGACTTGTCCTCCAACGTATAGAATCTGTATCTCTGTGAAGTTCCCTCTGCTCTTT
GCTTTCTTCTAATTGCTAAATAAAGCA
>Canis lupus familiaris keratin 6B (KRT6B), mRNA
GCTCCTCTCAGCTCTACCCTCCAGCCTCTCGCACCTTCTTCAGCCTTCTCCTCTTCACGA
AGCATGTCTAGCAGATCCACCATGAGGAGCCAAAGCATCAGCCACCGGGGCTTCAGCGCC
AGCTCGGCCAGAGTCCCCGGGGTCTGCCGCTCGGGCTTCAGCAGCGTCTCCGTGTCCCGC
TCCAGGGGCAGTGGTGGCCTCGGCGGAGCGTGTGGCGGAGCTGGCTTTGGCAGCAGGAGC
CTCTATGGCCTGGGCGGCTCCAAGAGGATCTCCATCGGAGGCGGCAGCTGTGCCATCAGC
GGCGGATATGGTGGCAGAGTTGGAGGTGGCTTTGCCTATGGAGGTGGAGCCGCCAGCGGA
TTTGGCTTTGGGGGTGCAGCTGGTGGTGGCTTCGGGCTCGGTGGTGGAGCTGGCTTTGCC
GGTGGCTACGGGGGCTCTGGCTTCCCCGTGTGCCCCCCCGGAGGCATCCAGGAGGTCACC
GTCAACCAGAATCTCCTCACTCCCCTGAACCTGCAAATCGACCCCACCATCCAGAGGGTG
AGGACGGAGGAGCGCGAGCAGATCAAGACCCTCAACAACAAGTTCGCCTCCTTCATCGAC
AAGGTGCGCTTCCTGGAGCAACAGAACAAGGTCCTGGACACCAAGTGGACTCTGCTCCAG
GAGCAGGGCACCAAGACCGTGAGGCAGAACCTGGAGCCCCTGTTTGAGCAGTACATCAAC
AACCTCAGGAGACAGCTGGACAGCATCCTGGGGGAGAGGGGCCGCCTGGACTCGGAGCTG
AGGAGCATGCAGGACACAGTGGAGGACTTCAAGAACAAATATGAAGAGGAAATCAACAAG
CGCACAGCAGCAGAGAATGAATTTGTCACCCTGAAGAAGGACGTGGACGCTGCCTACATG
AATAAGGTTGAACTGCAAGCCAAGGTAGATGCTCTCACAGATGAGATCAACTTCACCAGA
GCCTTGTATGACGCAGAACTGTCTCAGATGCAGACCCACATCTCCGACACTTCCGTGGTC
CTGTCCATGGACAACAACCGTAACCTGGACCTGGACAGCATCATCGCTGAAGTCAAAGCC
CAGTATGAGGAGATCGCCCAGAGGAGCCGGGCTGAGGCTGAGTCCTGGTACCAGAGCAAG
TACGAGGAACTGCAGGTCTCAGCGGGCAGACACGGGGACGACCTGCGCAACACCAAGCAG
GAGATTGCCGAGATCAACCGCATGATCCAGAGGCTGAGATCTGAGATCGACCATGTCAAG
AAGCAGTGCGCCAACCTGCAGTCCGTCATCGCTGATGCTGAGCAGCGTGGAGAGATGGCC
CTCAAGGACGCCAAGAACAAGCTGGCTGAGCTGGAGGACGCCCTGCAGAAGGCCAAGCAG
GACATGGCCCGGCTGCTGAAGGAGTACCAGGAGCTCATGAATGTCAAGCTGGCCCTGGAC
GTGGAGATCGCCACATACAGGAAGCTGCTGGAGGGCGAGGAGTGCAGGCTGAGTGGAGAA
GGCGTTGGACAAGTCAACATCTCTGTGGTGCAGTCCACCGTCTCTGGCGGCTATGGCGGC
GCTGGTGGCTTTGGCGGTGCCAGCGGTATGGGCAGTGGCTCAGGCCTGGGTGGAGGCAGC
GGCTACTCCTATGGCAGCGGCCACGGCCTTGGAGCTGGCTTCAGTTCCAGCAGTGGCCGA
GGCGTGGGGGGTGGCTTCAGCTCCTCTGGAGGCAGCAGTTCCACCATCAAATACACCACC
ACCTCATCCTCCAGCAGGAAGAGCTACAAGCACTAAGTCCTGCCATCGGCTCTGATCCCA
GGTTGTCCAAGTCTACAGCTGCATTGCCCTCTCCGAGGCTACTTCTCCTCCCCTGTCTCT
GATTTCTCTTACTTTCTGGGTTTTAGCTCAAGTTGCTGAGTGCCTTCATTTTTCTTCTCT
GTCTATACCTACTCCACCTGAGCTTCCATTGCTCACCATCTAAAGGCCACTACCTGGGTC
CTATTTCAGAATAGGGCAACTTCTGCTGTCACTGGTCCAGGGTTTCCCCATCTCATTAAT
GTTGAGGTCCTCCCTCACAATGGTTATGATAGTAGAAGTGTCCAGGTGTGTGATAAACAG
GGTTTTTATCCCTGTGTTTATCTTCTGCTTCTTGATCTCTTCTAATTGCAATAAAGCAGA
T
>Canis lupus familiaris keratin 7 (KRT7), mRNA
CCCGCCCCAACCGCGCCGCGGGCGGCTAAAAGCGCGGCCCAGGTGTGCGGCCGGGCCCCC
GCCCCGCGCAGCCAGCATGTCCATCCACCTGGGCTCGCAGGTGTTCAGCTCGCGCTCCGC
CGCCTTCCCGGGGCGCGGGTTGCAGGTGCGCCTGAGCTCGGCGCGCCCCGGGGGCTTCGG
CAGCCGCAGCCTCTTGGGCCTGGGCGCGTCGCGGCCGCGCGTGGCCGTGCGCTCGGCCTC
GGGGGGCCCCGGGGGCGCGGGCATCCGCCAGGTCACGGTCAACCAGAGCCTGCTGGCCCC
GCTGCGGGTGGACATCGACCCCGCCATCCAGCAGGTGCGCCGGGAGGAGCGCGAGCAGAT
CAAGACCCTCAACAACAGGTTCGCCTCCTTCTCGACAGGTGAGCCCCGCGTGCGCTTCCT
GGAGCAGCAGAACAAGCTGCTGGAGACCAAGTGGGCCCTGCTGCAGGAGCAGAGGTCGGC
CCGGAGCAGCTGCCTCCCCAGCATCTTCGAGGCCCACATCGCTGGCCTGCGGAGGCACCT
CGAGGGGCTACAGACGGATGGAGGCCGCCTGGAGGTGGAGCTGCGGAACATGCAGGACGT
CCTGGAGGACTTCAAGAACAAGTACGAGGATGAGATTAACCGTCGCACAGCCGCTGAGAA
TGAATTCGTGGTGCTCAAAAAGGATGTCGATGCCGCCTACATGAGCAAGGTGGAGTTAGA
GGCGAAGGTGGAGGCCCTGAACGATGAGATCAACTTCTTCAAGACCTTATATGAGACGGA
GTTGGCGGAGCTGCAGTCCCAGATCTCGGACACGTCCGTGGTGCTGTCCATGGACAACAG
CCGCTCCCTGGACCTGGACGGCATCATCGCCGAGGTCAAGGCCCAGTACGAGGAGATGGC
CAACCGCAGCCGGGCCGAGACTGAGACCATGTACCAGAGCAAGTTTGAGACCCTCCAGGC
CCAGGCTGGGAAGCACGGGGACGACCTCCGTAACACCCGGAACGAGATCGCAGAGATGAA
CCGTGCCATCCAGAGGCTGCAGGCTGAGATCGACAACATCAAGAACCAGCGCACCAAGTT
GGAGGCTGCCATTGCTGAGGCCGAAGAACGTGGAGAGCTGGCCCTCAAGGACGCACATGC
CAAGCAGGAGGAGCTGGAGGCCGCCCTGCAGCGAGCCAAGCAGGACATGGCCCGGCAGCT
GCGCGAGTACCAGGAGCTCATGAACGTCAAGCTGGCCCTGGACATCGAGATCGCCACCTA
CCGCAAGCTGCTGGAGGGCGAGGAGAGCCGGTTGGCCGGAGATGGCGTGGGAGCCGTGAA
CATCTCTGTGGTGAACTCCACTGGCGGAGGCGGCAGCGGCCTGAGCTTCGGGGGGACCAT
GGGCAGCAATGCCCTGAGCTTCTCCAGCGGCGGCGGACCTGGTGCCTTCAGGTCCTATTC
CATCAGGACCTCAGCTGCCACCCATAGGAGCATTCGGAAATGAGCTGCGGTGTGCGGAGA
CCTGTACCCCTACCTACCCACCCCCCTCTAGCCCCCCAGTCACATGAGGGCTCCCATCCC
TGATACCAAGACTTCCAGGCAGTCTGAAAATGATGTCAGAAGAGCTAAAAAAAAAAAAGA
GAAAAAGAAGAGCTTCTAATAAAGCAGCCTTTCCGAAGCCTGGGTGAGGCCCACCCTGGT
ACCTGGAA
>Canis lupus familiaris keratin 8 (KRT8), mRNA
CACTCTTCCCACCTAGAAGCGGCTCCTCGCGCTCCTTCTGGAACCTCTGTCAGGTTCGGC
CTCCTCGCCTCCACTCCAGCCTCCACCATGTCCATCAGGGTGACCCAGAAGTCCTACAAG
ATGTCCACCTCCAGCCCCCGGGCCTTCAGCAGCCGCTCCTACACGAGCGGGCCCAGCTCC
CGCATCAGCTCCTCCGCCTTCTCCCGGGTGGGCAGCAGCAGCGGCAGCTTCCGGGGTGGC
CTGAACAGCAGCATGAGTGTGGTCGGGGGCTACGGCGGGCCCGGGGTCGTGGGGAGCATC
ACGGCCGTCTCAGTGAACCAGAGCCTGCTGAACCCCCTGAAGCTGGAGGTGGACCCCAAC
ATCCAGGCGGTGCGCACCCAGGAGAAGGAGCAGATCAAGAGCCTCAACAACAAGTTTGCC
TCCTTCATCGACAAGGTCAGACACCTGGAGCAGCAGAACAAAATCCTGGAGACCAAGTGG
AGCCTCCTGCAGCAGCAGAAAACCTCTCGGAGCAACATAGACAACATGTTTGAGAGCTAC
ATCAACAACCTCCGGAGGCAGCTGGACACCCTGGGGCAGGAGAAGCTGAAGCTGGAAGTG
GAGCTTGGCAACATGCAGGGGCTCGTGGAGGACTTCAAGAATAAATACGAGGATGAGATC
AAATTGCGTGGAGACATGGAGAATGAATTTGTCCTCATCAAGAAGGATGTGGATGAAGCT
TACATGAACAAGATAGAACTGGAGTCCCGCCTGGAAGGGCTGACCGACGAGATCAACTTC
TTACGGCAGCTGTATGAAGAGGAGATCCATGAGCTGCAGTCCCAGATCTCGGACACGTCC
GTGGTGCTGTCCATGGACAACAGCCGCTCCCTGGACCTGGACGGCATCATTGCTGAGGTC
AAGGCCCAGTACGAGGACATCGCCAACCGCAGCCGGGTGGAGGCCGAGACCATGTACCAG
ATCAAGTATGAGGAGCTGCAGACGTTGGCCGGGAAGCACGGGGATGACCTCCGTCGCACG
AAGACTGAGATTTCCGAGATGAACCGGAGCATCAGCCGCCTCCAGGCTGAGATCGAGACC
CTCAAAAACCAGAGGGCTGCCCTGGAGGCTGCCATCGCCGACGCCGAGCAGCGCGGGGAG
CTGGCCGTCAAGGACGCCAATGCCAAGGTGGCCGAGCTGGAGGCCGCCCTGCAGCGGGCC
AAGCAGGACATGGCCCGGCAGCTGCGCGAGTACCAGGAGCTCATGAACGTCAAGCTGGCC
CTGGACATCGAGATCGCCACCTACCGCAAGCTGCTGGAGGGCGAGGAGAGCCGGCTGGAG
TCTGGGATGCAGAACATGAGCATCCATACGAAGACGACCAGCGGCTACTCCGGTGGCCTG
AACTTGGCCTACGGGGGCCTCACGAGCCCCGGCCTCAACTACGGCCAGAGCTCCTTCCAG
TCCGGCTTTGGCCCTGGCGGTTCCTTCAGCCGCAGCAGCTCCTCCAAGGCCGTGGTTGTG
AAGAAGATCGAGACTCGCGATGGGAAGCTGGTGTCTGAGTCGTCTGACGTCCTGCCCAAG
TGAACGGCCAGCGCGGGCCCCCCCAGCCTCCTTGCTCTTGTGGCCCCATGAAGCCTTCGG
GGGAAGGAGCTGTGCAGGGGAGCCTCGCGTACGAGAGACCCGCCTAAGGCTCAGCCCCGG
TCCCCAGCCTACCCTTAGGGGGAGTCTACTGCCCTGGGTACCCCTTCTTGTCCGTGCCCC
CGACCGAAAGCCAATTCAAGTGTCTTTTCCCAAATAAAGCCGCTGCCAGTCCCA
>Canis lupus familiaris keratin 9 (KRT9), mRNA
CCCTGCACTCGGGAGCCAGTAGCACTCGGACGACTACTTCCTGTCCCACAAGCTGCAACA
GAGCCAGCCATGAATTGCAGACAGTTCTTGTCCTCCCACTGCAGCCGTGACAGCTCTGGG
GGTGGTGGGGGCAGCAAGATGTTCTCCTGCAACCGCAGCAGCTTTTCAGGGGCTAGTGGA
GGAGGGGGCCGATTCAGCTCTTCTAGGAGCTTCGGAGGGGGCAGCTCTGGGGCCTGTGGG
AGGGGAGGTGGTGGCAGTTTTGGCTCTAGCTACGGTGGAGGATCTGGGGGCGGTTTTAGT
GCTGGTAGCTTTGGGGGACATTCTAGGGGCTTCAGTGGTGGTTCTGGAGGAGGCTTTGGC
GGTGGATTTGGAGGAGGCTTTGGGGGCTTTAGTGGTGGTTCTGGAGGAGGCTTTGGGGGG
CCTGGGGGATTTGGCAGTGGCTTTGATAGTGGTGCTGGTGGTATTCTGGGTGCTGATGAG
AAGACCACCATGCAGGACCTCAATTCCCGGCTGGCCTCCTACTTGGATAAGGTGCAGGCA
CTGGAGGATGCCAACAAGGAACTGGAGAGTAAGATCCGGGAGTGGTATGACAAGCAGGGG
TCTAGGACCTTCCATAGGGATTACTCCCCCTACTATGACACTATTGAAGACCTCAAGAAC
CAGATTGTGAACATCACAGCGGACAACAATAAGACCCTCCTGGATCTTGACAACACTCGA
ATGACATTGGATGACATCAGGATGAAGTGTGATATAGAGAACAACTTGCGACTAGCAGTG
AATGCTGACATCAATGGCTTGCGGAAGGTGCTGGATGACCTGACCATGCAAAAGTCTGAC
CTGGAGATGCACTATGAGTCTCTGCAGGAGGAACTGATTGCCCTCAAGAAGAATCACGAG
GATGAGATGAGCCAGCTGACTGGACAGAACTCTGGAGATGTCAATGTGGAGATGAATGCT
GCTCCTGGCAGAGATCTCACCAAGATCCTCAATGACATGCGTGAGGAGTATGAGCGAATC
AGTGCTAAGAATCGTAAGGACATTGAGGAGCAATATGAGACTCAGATGAGCCAAATGGAG
CAGGAAGTGATGAGTAGTGGCCAGGAGATGGAGTCCAACCACAAGGAGGTGACCCAGCTC
CGGCACAGCATCCAGGAGATGGAGATTGAGCTGCAGTCTCAGCTCAGCAAGAAATCGGCC
TTGGAGAAGTCCTTGGAGGACACCAAGAACCACTACTGTGGCCAGCTGCAGCAGTTGCAG
GAGCAGATCAGGAGCCTGGAGGGCCAGATCACTGAGATCCGGGGAGAAATTGAGTGCCAG
AATCAGGAATATAGCCTTCTGCTCAACATCAAGACACGGCTGGAGCAGGAAATTAAGACC
TACCGCAGTCTCCTTGAGGGTGGCCAGGAGGACTTCGAATCTCATGAATCTGGACAAAGT
CATTTTGGAAGTGGCGGAAGTAGACAGCAAGGTGGAATTGGAGGCAGTCATGGAAGAGGA
TCCAGGGGAGGAAGTGGTGGCAGCTATGGTGGAGGAAGTAGTTCTGGAGGAGGGAGTGGA
GGCAGCCATGGAGGAGGAAGTGGTGGCAGCTATGGTGGAGGAAGTAGTTCTGGAGGAGGA
AGTGGAGGCAGGGGAGGAAGTGGAGGCAGCTATGGAGGAGGAAGTGGATCTGGAGGAGGG
AGTGGAGGCAAGGGAGGAAGTGGAGGCAGCTATAGTGGAGGAAGTAGTTCTGGAGGAGGA
AGTGGTGGCAGCTATGGTGGAGGAAGTAGTTCTGGAAGAGGAAGTGGAGGCAGGGGAGGA
AGTGCAGGCAGCTATGGAGGAGGAAGTGGTTCTGGAGGAGGAAGAGGTGGTGGCTGTGAA
GAAGGAAGTGGATCTGGAGGAAGAAGTGGTGGCAGCTATGGAGGAGGAAGTGGATCTGGA
GGAAGAAGTGGTGGCAGCTATGGAGGAGGAAGTGGATCTGGAGGAGGAAGTGGTGGCAGC
TACGGAGGAGGAAGTGGATCAAAAGGTGGAAGTGGAAGATCATCTCAGGTCCAGTCCTCT
TCCTCCAAATCTGGTGAATGTGATGATACACAAGGCTACCACATTCAATACTAGAGCTCC
TGTAAACTCTCCTGGCCCTGCCCCAGCCAAGTATTCTCCAGACAGGCAGCCCCCAGATGA
AGCCTGCTCATTGTCTTCTGGCATCAGAAATAGCTGGCCACAAGGCCCAGAGCTCATGTG
GAACTGGGCTGAGTGGGCATGTGTACCTCTGGCCGCCCATGGGCTCCCTCCCTTGGGAGG
GTTGGGGAGATCTCTCTTAAACTGTTTGGTCTGGGGTTGACCCCATTCCCTGCCCCATCT
CAAGTTTCTAATAAAGCTTTCCT
>Canis lupus familiaris keratin 10 (KRT10), mRNA
CTCCCTGAGCTAAACAGCATCACCATGTCTGTTCGATACAGCTCAAGCAAGCAATACTCT
TCCTCCCGCAGTGGGGGAGGAGGAGGTGGAGGAGGAGGATCATCCTTCAGAATTTCGAGC
AGCAAAGGCTCCATTGGTGGAGGATTTAGCTCAGGGGGGTTCAGTGGTGGCTCCTTTAGT
CGCGGGAGCTCTGGTGGAGGCTGCTTTGGGGGATCATCAGGTGGCTATGGAGGATTAGGA
GGAGGTTTTGGTGGAGGTAACTTTGGTGGAGGCTATGGAAGCAGTAGCTTTGGTGGGGGC
TATGGAGGAGTTAGCTTTGGAGGGGGAAGCTTCGGAGGGGGCAGTTTTGGTGGCGGCGGC
TTCAGTGGAGGCAGCTTTGGAGGCTATGGGGGTGGATATGGAGGAGATGGTGGCCTTCTC
TCCGGAAATGAAAAAGTAACCATGCAGAATCTGAATGACCGCCTGGCTTCCTACTTGGAC
AAAGTTCGGGCTCTGGAAGAATCAAACTACGAGCTAGAAGGCAAAATCAAGGAGTGGTAT
GAAAAGCATGGCAACTCAAGCCAGAGAGCGCCTCGTGACTACAGCAAATACTACCAAACC
ATCGAAGATCTTAAAAATCAGATCCTCAATCTAACAACTGATAATGCCAATATCCTGCTT
CAGATCGACAATGCCAGGCTGGCAGCTGATGACTTCAGATTAAAGTATGAGAACGAGGTA
GCCCTGCGCCAGAGTGTGGAGGCTGACATCAACGGCCTGCGCCGGGTGCTGGATGAGCTC
ACCCTGACCAAGGCTGACCTCGAGATGCAGATCGAGAGCCTGACTGAAGAGCTGGCCTAC
CTGAAGAAGAATCATGAAGAGGAAATGAGAGACCTTCAGAATGTGTCCACTGGTGATGTA
AATGTAGAAATGAATGCTGCCCCGGGTGTTGATCTGACTGAACTTCTAAATAACATGAGA
AACCAATACGAACAACTTGCTGAACAAAACCGAAAAGATGCTGAAGCCTGGTTCAATGAA
AAGAGCAAGGAACTGACTACAGAAATCAACAGTAACATTGAACAAATGTCCAGCCACAAA
TCTGAGATTACTGAATTGAGACGCACTGTTCAAGGTCTGGAAATCGAACTACAATCCCAA
CTAGCCCTGAAACAATCCCTGGAAGGCTCCTTGGCAGAAACAGAAGGTCGCTACTGCGTG
CAGCTCTCACAGATTCAGGCCCAGATCTCCTCTCTGGAGGAACAACTGCAACAGATCCGA
GCTGAGACGGAGTGCCAGAATGCCGAGTACCAACAACTCCTGGATATCAAGATCCGATTG
GAGAATGAAATTCAAACCTACCGCAGCCTGCTAGAAGGAGAAGGAAGTTCCGGCGGCGGC
GGCTACGGCGGCGGGCGCGGCGGCGGAAGTTCCGGCGGCGGCTACGGCGGAAGTTCCGGC
GGCGGCTACGGCGGAAGTTCCGGCGGCGGCGGCTACGGCGGCGGAAGCTCCGGCGGCGGC
GGCCACAGCGGTGGTCACAGTGGTGGTCACAGCGGTAGCTCGGGCGGCGGCTACGGCGGC
GGCAGCAGCTCCGGCGGGGGCGGTTACGGCGGGGGCAGTTCCGGAGGCGGCGGCAGCCAC
GGCGGTAGCTCGGGCGGCGGCTACGGCGGCGGCAGCTCCTCCAGCGGAGGTCACAAGTCT
TCGTCTTCCGGGTCGGTTGGCGAGTCCTCTTCTAAGGGACCAAGATACTAACAAAACCAG
AGTAATCAAGACAATTATTGAAGAAGTGACACCTGATGGTAGAGTCCTTTCGTCTATGGT
TGAATCAGAAACCAAGAAACACTACTATTAAGCCGCGTCAAGAGGAAAGAGTCTCCCTTC
ACACAGACCATTATGTACAGATGCATGAACAACAAAATCTCCAAGGAAACACTTCAGTCT
TAATGGTCTACGGAAATAGGTTCACTCCTTGAAAATAAGGTGTCTGAAAGGTGTTTTGTG
GTTTCTGTATTTCTTCTTTTCACTTTACCAGAAAGTGTTTCTTTCATGGAAAAAAAAAAT
CTTTTCTATTCTCATTCACTAATGAATTCCAATAAACTTTCTTACTGATGCAAGC
>Canis lupus familiaris keratin 12 (KRT12), mRNA
TCTCAGGTTGAGGCTCCCTTCCCTGGGCTGTGGATCTTTCCAGCAATACCATGTCCCTCT
CAGTGCGCACCTCTGGGCTGCCCCGGCGGCTGTCTTCCCAGAGTGGGACATCGGGCAGAG
CCAGGGGCACGTCTGCTTCCATAGTTGGAAGTAGCTATGGGGGGAGCACCCTTGGCTTTG
GAGACAGCTATGGGGGAGGCTTTTCTGCTGCTTCCATGTTAGGTTCTAGTTCTGGCTTTG
GTGGTGGCTCTGGAATTTCCTTTGCAGGAGGACTGGGTGCTGCTTATGGGGGAGCCCTGG
GAGGTGGCTCTGGAGCCCTGGGAGGTGGCTTTGGAGCCCTGGGAGGTGGCTTTGGAGGCC
TAGGAGGTGGCTTTGGAGGCCTGGGAATTGGATTTGGGGGAAGCCCAGGAGGTGGCTCTG
CAGGTATTCTCTCTGGCAATGATGGAGGCCTTCTTTCTGGATCAGAGAAGGAAACCATGC
AAAATCTTAATGACAGATTGGCTTCCTATCTGGATAAGGTTAGAGCTCTAGAAGAGGCTA
ATACTGAGCTAGAAAACAAAATTCGAGAATGGTATGAAACACGAGGATCTGGGACTGGAG
ACCCCGGATCACAGAGTGATTACAGTAAATATTATCCATTGATCGAAGACCTCAGGAATG
AGATAATTTCTGCCAGCATTGGAAATGCCCAGCTCATCTTGCAGATTGACAATGCAAGAC
TGGCTGCCGAAGACTTCAGAATGAAGTACGAGAACGAGCTGGCCCTGCACCAGAGTGTGG
AGGCTGACATTAACGGCCTGCGCCGTGTGCTGGACGAACTGACCCTGGCCAGAGCCGACC
TGGAAATGCAGATCGAGAACCTAACAGAAGAACTGGCCTACCTGAAGAAGAACCACGAAG
AGGAGCTCCAAAGCTTCCGGGCAGGCGGCCCAGGGGAGATCAGTGTGGAAATGGACGCTG
CTCCAGCCGTGGACCTCACCAGGCTCCTCAACAACATGAGGGCGCAGTACGAAGCCATTG
CCGAGCAGAACCGTAAGGACGCAGAGGCCTGGTTCATTGAAAAGAGCGGGGAGCTGCGGA
AGGAGATCAGCACCAACACGGAGCAGCTGCAGTCCAGCAAGAGCGAGGTCACCGACCTGA
GGCGCGCACTTCAGAACCTGGAGATCGAGCTCCAGTCCCAGCTGGCCACGAAGAAATCCC
TGGAGGCCTCGCTGGCCGAAGTGGAGGGCGACTACTGCGGCCAGCTGTCCCAGGTGCAGC
AGCTCATCGGCAGCCTGGAGGAGCAGCTGCTCCAGGTGCGCGCCGACACCGAGCGCCAGA
ACGCCGACCACCAGCGGCTGCTGAACGCCAAGGCCCGCCTGGAGATGGAGATCGAGACCT
ACCGCCGCCTCCTGGACGGCGAGGCCCAAGGCGATGGCTTTGATGAGACTTTATATGTGA
CAGAATCCAAATCTCAAACGCAGTCGATTGATTCCTCTAAAGACCCAACCAAATCCCGGA
GAATCAAGACAATTGTGCAGGAAGTGGTGAACGGTGAAGTGGTCTCATCTCAAGTTCAGG
AAGAACTAATGTAAAATTTCACAAGATCTGCCCCATGACTGGTTCCTTAGGGATAGGAAA
TTTACAAGCAGAAATTGTCCCTTTCAGAGTAAGATACCATATTAACTCAATTCTACGTTT
GTCTGTTTCATTTTCCTTGGACTCCCTATTCACTTTGAGTCCCTATTGCTCTTCAATTAC
AAATCACTGTGGCCATGTTGGTCTTTAGAACAAACCAAAATTGCTTTACATCTTTCTGGA
CCTAGAGTAGCCTTCTAATAAGCTTTCTTTTGGTGACCTGGAACATATTTTAATCACATG
ATTTTGATCAAGTATTGTTTTAATAAAGTTAAATAAAAGATGAATGGTAATAATA
>Canis lupus familiaris keratin 13 (KRT13), mRNA
GCCCAGGCCAAGCCCAGCTCCCGTCCACACCTGCTCCTCATCTTGCTCTCACCATGAGCT
GTCGCCTGCAGGGCTCCTCTGCCAGCTATGGAGGTGGTTTCGGGGGTGGCTCTTGTCAGC
TGGGAGGAGGCCGCAGTATCTCTACTTGCTCAACCCGCTTTGTCTCTGGGGGATCAGCTG
GGGGATACGGGGGTGGCATGAGCTGCGGCTTCGGTGGGGGTGCTGGTAGTGGTTTTGGGG
GTGGCTTCGGTGGAGGGGCTGGTAGTGGTTTCGGCGGAGGCTTCGGAGGTGGCTTCGGAG
GTGGCTTCGGAGGTGGCTTTGGTGGGGGTTTTGGCGGCGGCTTTGGTGACTACGGTGGTG
GCGATGGCGGCCTCCTCTCTGGCAATGAGAAGATCACCATGCAGAACCTCAACGACCGCC
TGGCCTCCTACCTGGACAAGGTGCGTGCCCTGGAGGAGGCCAACACCGAGCTGGAGGTGA
AGATCCGAGACTGGCACCTGAAGCAGAGCCCCAGCAGCCCGGAGCGGGACTACAGCCCCT
ACTACAAGACCATCGAGGAGCTCCGGGACAAGATCCTGGCGGCCACCATCGACAATAACC
GGGTCATTCTGGAGATTGACAACGCCAGGCTGGCGGCAGACGACTTCAGGCTCAAGTATG
AGAACGAGCTGACCCTGCGCCAGAGCGTGGAGGCCGACATCAATGGCCTGCGCCGGGTGC
TGGACGAGCTGACCCTGTCCAAGACCGATCTGGAGATGCAAATTGAGAGCCTGAATGAGG
AGCTAGCCTACCTGAAGAAGAACCATGAGGAGGAGATGAAGGAGTTCAGCAACCAGATGG
TAGGCCAGGTCAACGTGGAGATGGATGCCACCCCGGGCATTGACCTGACCCGTGTGCTGG
CAGAGATGAGGGAGCAGTACGAGGCCATGGCGGAGAAGAACCGACGGGACGCCGAGGAAT
GGTTCCACAGCAAGAGTGCAGAGCTGAACAAGGAAGTGTCTACTAACACTGCCATGATTC
AGACCAGCAAGACAGAGATCACGGAGCTCAGGCGTACGCTCCAGGGCCTGGAGATCGAGC
TGCAGTCCCAGCTCAGCATGAAAGCCGGGCTGGAGAGCACGCTGGCGGATACGGAGTGCC
GCTATGCACTGCAGCTGCAGCAAATCCAGGGGCTCATTAGCAGCATCGAGGCCCAGCTGA
GTGAGCTGCGCAGTGAGATGGAGTGCCAGAACCAGGAGTACAAGATGCTGCTGGACATCA
AGACGCGGCTGGAGCAGGAGATCGCCACCTACCGCAGCCTGCTGGAGGGCCAGGATGCCA
GGATGGCTGGCTTAACTTCCTCAGGAGGAAGCACCAGCGTCTCCATCACCACCACCTCTT
CCAGCCGTACTTCAGACACCCGCAGGCCTTAGATCCACCGGGCTTCCTCTCCCTCTGTCC
TCAGCATCCAGGGGAGAGAGCTGATGGGTCCCTGTAGGAGAGAAGGAGAGACCACAGGAT
GCTCAGTCACTCCTGCTCTAGGCCCCCCTGCCTTGCACTATCCAGAGGGCAGGCCTTCAT
GCTTCTCTCCTGGTGTGCTTCCTCTTCTCCTTCACCTGGCTACTCTGATTTCTCAGCTTC
TCTACTAAAGAGAAAAGTTAATCCAATAAAGTTTCCTGC
>Canis lupus familiaris keratin 14 (KRT14), mRNA
CCTTTCTCTCCTCTGCTCGCTCGCTCACTCACTCACTCGCTCACCTCCTTCCCGGCACCA
TGACCTCCTGCAGCCGCCAGTTCACCTCCTCCAGCTCCATGAAGGGCTCCTGCGGCATCG
GGGGCGGCTCCAGCCGCATGTCCTCTGTCCTGGCTGGAGGGGCCTGCCGGGCCCCCAGTG
CCTACGGGGGCCTGTCGGTCTCCACCTCCCGCTACTCCTCCGGGGGGGCCTGCGGCCTGG
GGGGCGGCTATGGCGGCGGCTTCAGCAGCAGCAGCAGCTTTGGTGGGGGCCTGGGTAGCG
GCTTTGGTGGAGGATACGGTGGTGGCCTTGGTGCTGGCTTCGGGGGTGGCCTTGGTGCTG
GCTTCGGGGGTGGCCTTGGTGCTGGCTTTGGGGGTGGCTTCGGTGGTGGTGACGGGCTCC
TGGTGGGCAGCGAGAAGGTGACCATGCAGAACCTCAACGACCGCCTGGCCTCCTACCTGG
ACAAGGTGCGTGCCCTGGAGGAGGCCAACACCGACCTGGAGGTGAAGATCCGTGACTGGT
ACCAGAGGCAGCGGCCCGCTGAGACCAAGGACTACAGCCCCTACTTCAAGACCATCGAGG
ACCTGAGGAACAAGATCCTCACGGCCACTGTGGACAATGCTAACGTCCTCCTGCAGATTG
ACAATGCCCGTCTGGCTGCTGACGACTTCCGTACCAAGTACGAGACCGAGCTGAACCTGC
GCATGAGCGTGGAGGCCGACACAAATGGCCTGCGCCGGGTGCTGGATGAGCTGACTCTGT
CCAGAGCTGACCTGGAGATGCAGATTGAGACCCTGAAGGAGGAGTTGGCCTACTTGAAGA
AGAACCACGAGGAGGAAATGAACGCTCTGAGAGGCCAGGTGGGCGGAGATGTCAACGTGG
AGATGGACGCCGCCCCTGGTGTGGACCTGAGCCGCATCCTGAACGAGATGCGCGACCAGT
ACGAGAAGATGGCAGAGAAGAACCGCAAGGATGCCGAAGACTGGTTCTTCAGCAAGACAG
AGGAGCTGAACCGCGAGGTGGCCACCAACAGCGAGCTGGTACAAAGTGGCAAGAGCGAGA
TTTCCGAGCTCCGGCGCACTGTGCAGAACCTGGAGATCGAGCTGCAGTCCCAGCTCAGCA
TGAAAGCATCATTGGAGAACAGCCTGGAGGAGACCAAAGGCCGCTACTGCATGCAGCTGG
CCCAGATCCAGGACCTGATTGGCAACGTGGAGGAGCAGCTGGCCCAGCTACGCTGCGAGA
TGGAGCAGCAGAACCAGGAATACAAGATCCTGCTGGACGTGAAGACAAGGCTGGAGCAGG
AGATCGCCACCTACCGCCGCCTGCTGGAGGGCGAGGATGCCCACCTCTCATCCTCCCAGT
TCTCCTCTGGCTCTCAGTCCTCCAGAGATGTGACCTCCTCCAGTCGCCAGATCCGCACCA
AGGTCATGGATGTGCACGATGGCAAGGTGGTGTCCACCCACGAGCAGGTTCTTCGCACCA
AGAACTGAGGCTGCTCGGCGTTGCTCAGGCCTAGGAGGCTCCCCTATGTGGAACAGATCT
CACTGAGGAATCCCCTCTCTTGCCCCCCAAGCACTCCACACTTGAGTCCTGCCTCATCCT
TGTCCCCTCCTGGCAATCAATAAAGCTTTATTATCTCAGTTGCACAA
>Canis lupus familiaris keratin 15 (KRT15), mRNA
CGCTCTGCTTTCAGCCCAGCCTGCACCTCCACCAGCACCTCTTCTGCTTGCTGAGAGCTC
ACCAGCTGCCTGGCTATGAGCACCACGTTTCTGCAGACCTCTTCCTCCACCTTTGGGGGT
GGCTCTACCCGGGGGGGTTCCCTCTGGGCTGGGGGAGGCGGCTTTGGTGGGGGGAGTCTC
TACGGGGGTGGTGGAAGCCGCAGTATTTCAGCTTCTTCTGCTAGATTTGTTTCCTCGGGG
TCAGGAGGGGGCTATGGGGGTGGCATGAGCTGTGGCTTCGGTGGGGGGGCTGGTAGTGGT
TTTGGGGGTGGCTTCGGTGGAGGGTCTGGTAGTGGTTTTGGCGGAGGCTTCGGAGGTGGC
CTTGGAGGTGGCTTTGGTGGGGGTTATGGCGGCGGCTTTGGTGACTACGGTGGTGGCGAT
GGTGGCCTCCTCTCTGGCAATGAGAAGATCACCATGCAGAACCTCAACGACCGCCTGGCC
TCCTACCTGGACAAGGTGCACGCCCTGGAGGAGGCCAACGGCGACCTGGAGGTGAAGATC
CGTGACTGGTACCAGAAGCAGAGCCCCAGCAGCCCGGAGCGGGACTACAGCCCCTACTTC
AAGACCATTGAGGAACTCCGGGACAAGATCCTGGCAGCCACCATTGACAACTCCCGCGTC
ATCCTGGAGATCGACAACGCCAGGCTGGCAGCGGATGACTTCAGACTCAAATATGAGAAT
GAGCTGACCCTGCGCCAGGGCGTGGAGGCCGACATCAATGGCCTGCGCCGGGTGCTGGAC
GAGCTGACCCTGGCCAAGGCCGACCTGGAGATGCAGATCGAGGGCCTGAATGAGGAGCTG
GCCTACCTGAAGAAGAACCATGAGGAGGAGATGAAGGAGTTCAGCAGCCAGCTGGCAGGT
CAGGTCAACGTGGAGATGGACGCAGCACCTGGCGTGGACCTGACCCGCGTGCTGGCCGAG
ATGAGGGAGCAGTATGAGGCCATGGCAGAGAAAAACCGGCGGGACGCCGAGGCCTGGTTC
TTCAGCAAGACAGAGGAGCTGAACAAGGAGGTGGCCTCCAACACAGAGATGATCCAGACC
AGCAAGACGGAGATCACAGACCTGAGGCGCACAATGCAGGGGCTGGAGATTGAGCTGCAG
TCCCAGCTCAGCATGAAAGCTGGGCTGGAGAGTTCGCTGGCAGAGACGGAGTGCCGCTAT
GCCACGCAGCTGCAGCAGATCCAGGGGCTCATTAGCAGCCTGGAGGCCCAGCTGAGTGAG
CTCCGCAGCGAGATGGAGTGCCAGAACCAGGAGTATAAGACGCTGCTGGACATCAAGACG
CGGCTGGAGCAGGAGATCGCCACCTACCGCAGCCTGCTGGAGGGCCAGGATGCCAGGATG
GCTGGCATTGGCACCAGAGAAGCCTCCCTGGGAGGTGGTGGTGGCAAAGTTCGCATCAAC
GTTGAGGAGACAGTGGACGGGAAAGTGGTTTCTTCTCGCAAGAGAGAAGTCTGAATGCCG
GGTGCAAGAGAGATGTCCCTTATCATCCCACACTCCCCAGGCTGAGTGGAGGACTGGCCA
GAGGGGCCAGAAGAGCAAACCCCAGTCCCTGCTTTCAGAGGGTCCACTTCTCCTTGTTGG
GTGCTTGGCATGCTCCCCCCTCCAACTTTCCCCATCTGCTTTAGAGCAAGGATGGCCAAG
AAGCAGCTGTCTTGTGTAACAAGCTCATTTGTACCATGTCTGTCTATGCAATAAAGAATT
GCTTGGCC
>Canis lupus familiaris keratin 16 (KRT16), mRNA
TCCTGGGAGTTGAGCAGCCCCAGCATCCTCCCAGCCTTCCTGAGCACCTTTCTCTCCTCT
CTGCTCACTCGCTCACCTCCTTCCCGGCACCATGACCTCCTGCAGCCGCCAGTTCACCTC
CTCCAGCTCCATGAAGGGCTCCTGCGGCATCGGGGGCGGCTCCAGCCGCATGTCCTCTGT
CCTGGCTGGAGGGGCCTGCCGGGCCCCCAGTGCCTACGGGGGCCTGTCGGTCTCCACCTC
CCGCTACTCCTCCGGGGGGGCCTGCGGCCTGGGGGGCGGCTATGGCGGTGGCTTCAGCAG
CAGCAGCAGCTTTGGTGGGGGCCTGGGTAGCGGCTTTGGTGGAGGATACGGTGGTGGCCT
TGGTGCTGGCTTCGGTGCTGGCTTCGGTGCTGGCTTTGGTGCTGGATTTGGTGGTGGTGA
TGGCGGCCTCCTCTCTGGCAATGAGAAGCTCACCATGCAGAACCTCAACGACCGCCTGGC
CTCCTACCTGGACAAGGTGCGCGCCCTGGAGGAGGCCAACACTGAGCTGGAGGTGAAGAT
CCGCGACTGGTACCAGAGGCAGCGGCCCAGTGAGGCCAAGGACTACAGCCCCTACTTCAA
GACCATTGAGGACCTGAGGAACAAGATCATCACAGCCACCATCGAGAATGCTCAGCCCAT
TCTGCAGATTGACAATGCCAGGCTGGCAGCTGATGACTTTAGGACCAAGTATGAGCACGA
GCTGACCCTGCGCCAGAGCGTGGAAGCCGACATCAACGGCCTGCGCCGGGTGCTGGATGA
GCTGACCCTGTCCAGGACTGATTTGGAGATGCAGATCGAAGGCCTGAAGGAGGAGCTGGC
TTACCTGAGGAAGAACCATGAGGAGGAGATGCTTGCTCTGCGGGGTCAGACTGGTGGGGA
CGTCAGCGTGGAGATGGACGCCGCCCCTGGCGTGGATCTGAGCCGCATCCTGAACGAGAT
GCGTGACCAGTACGAGCAGATGGCGGAGAAGAACCGCAGAGACGCGGAGGCCTGGTTCCT
GAGCAAGACCGAGGAACTGAACAAAGAAGTGGTCTCTAATAGCGAATTGCTGCAGAGTGG
CCGCAGTGAGGTGACTGAGCTCCGGAGGACGCTCCAGGGCCTGGAGATTGAACTGCAGTC
CCAGCTCAGCATGAAAGCATCCCTGGAGAGCAGCCTGGAGGAGACCAAAGGCCGCTACTG
CATGCAGCTGTCCCAGATCCAGGGGCTGATCGGCAACGTGGAGGAGCAGCTGGCCCAGCT
GCGCTGTGAGATGGAACAGCAGAGCCAGGAGTACCAGGTGCTGCTGGATGTGAAGACAAG
GCTGGAGCAGGAGATCGCCACCTACCGCCGCCTGCTGGAGGGCGAGGATGCCCACCTCTC
CTCCCAGCAAGCATCCAGCCATTCCTATTCTTCCCACAATGTCTTCTCCTCCTCCTCCTC
ATCCTCCTCTGGCCTCCAGACTCGGCCCATCCTCAAGGAGCAGGGCTCTTCCAGCTTCAG
CCAGGGCCAGAGCTCCAAGCACTGAGCTGCCTGTTCCAGAGCCTCCTGCCCGCCTACCGG
CCCCAACCTCCTGAAGGCCTGGGCCACGGCCCTGCTCTCCCAGCGCGGTTTCCAGCTGTC
TCCCCTCCCCCTCCGCTGGTGGTGGGCTAATAAAGCTGACTTTCTGGTTGATGCAAA
>Canis lupus familiaris keratin 17 (KRT17), mRNA
CTCTCTCAGCTGCTGGCTGGGGCTGTCTGGGCCTGTCTGGGAAGTGGAAGCCATCCGCAT
TCTAAGACATGAGCACATTCTATCCAGCAGGCCTGTTGGGACCCTGGGACCCAGGTCATG
GGAAAGCATAGCTGGAGGGCCTGCCTGAATCACAGATGACAGGCTTGAGACCAGAGACAC
GCACATGCGTCTGCAGACACCCAGCACGAGGGTTCGGAGAAGGGAGGCACAGCCCCGATG
GTGGGAGGGGAGGGGGCCCACAGCCACCTGGGAGCTGGCTGGCCGCCAGCAGTGATGAAA
GCTCAGGGGAATGGAAACAGAGGAGCGATCCTGTTGTAATCGCTACGCCCACTTGGCGGC
CTATAAAGGACGCGGGCGAGCCCCGGCAGCAGCACGCACCTTGGGTCTCCCTCCTCACCA
GCCCTCTCGCTCTGTGCCTGCCTGCTGCCCGCTGCTGCCACCATGACCACCACTATCCGC
CAGTTCACCTCCTCCAGCTCCATCAAGGGCTCCTCGGGGCTGGGGGGCGGCTCGTCCCGC
ACCTCCTGCCGGCTGTCTGGCAGCCTGGGTGCCGGCTCCTGCAGGCTGGGGTCTGCTGGG
GGCCTGGGCAGTGTCCTGGGGGGCAGTGGCTATTCTAGCTGCTACAACTTCGGCTCTGGC
AGTGCTTACGGTGGCAGCTTTGGAGGTGTTGATGGGCTGCTGGCGGGCGGGGAGAAGGCC
ACCATGCAGAACCTCAATGACCGCCTGGCCTCCTACCTGGACAAGGTGCGCGCCCTGGAG
GAGGCCAATACCGAGCTGGAGGTGAAGATCCGCGACTGGTACCAGAAGCAGGCCCCGGGG
CCTGCCCGCGACTACAGCCACTACTACCAGACTATTGAGGACCTGAAGAACAAGATCCTC
ACGGCCACTGTGGACAATGCCAATATCCTGCTGCAGATCGACAATGCCCGCCTGGCTGCT
GATGACTTCCGTACCAAGTTTGAGACGGAGCAGGCTCTGCGGGTGAGCGTGGAGGCTGAC
ACCAACGGCCTGCGCAGGGTGCTGGATGAGCTGACCCTGTCCAGAGCTGACCTGGAGATG
CAGATTGAGAACCTCAAGGAGGAGCTGGCTTACCTGCGGAAGAACCATGAGGAGGAGATG
AATGCCCTGCGAGGCCAGGTGGGTGGTGAGATCAACGTGGAGATGGATGCAGCCCCCGGT
GTGGACCTGAGCCGCATCCTGTCTGAGATGCGTGACCAGTACGAGAAAATGGCAGAGAAG
AACCGCAAGGACGCCGAGGACTGGTTCTTCAGCAAGACAGAGGAGCTGAACCGCGAGGTG
GCCACCAACAGCGAGCTGGTACAGAGCGGTAAGAGTGAGATTTCCGAACTCCGGCGCACT
GTGCAGGCCTTGGAGATTGAGCTGCAGTCCCAGCTCAGCATGAAAGCATCCCTGGAAGGT
AGCCTGGCTGAGACAGAGAACCGCTACTGCGTGCAGCTGTCCCAGATCCAGGGGCTGATC
GGCAGTGTGGAGGAGCAGCTGGCCCAACTGCGCTGTGAGATGGAGCAGCAGAACCAGGAG
TACAAGATCCTGCTGGATGTGAAGACAAGACTGGAGCAGGAGATCGCCACCTACCGCCGC
CTGCTGGAGGGCGAGGACGCCCACCTGACTCAGTACAAGCCCAAAGAACCCGTGACCACC
CGCCAGGTGCGCACCATCGTGGAAGAAGTCCAGGACGGCAAGGTCATCTCCTCCCGGGAG
CAGGTGCACCAGACCACCCGCTGAGAGCTCTGCCTTCCTGGTCAGCCGCTCAGAGTTCCC
CTGCAGCCTCAGCTCCTGGCTTCGGTCCCTTTCCCATACCCCTCCGCCTGACCAATAAAG
CTTGTTGACTCAGA
>Canis lupus familiaris keratin 18 (KRT18), mRNA
CTTCGGTGGCGGACGCTGCACCGTCCCTGGCCCGAGCCTGAGCCCTGGCCTCCCGAGTCG
CCCTCCGGCCCTCCCTCCGAGCAGCATGAGCTTCACCGCCCGCTCCACCTTCTCCTCCAA
CTACCGGTCCCTGGGCTCCGTGCAGGCGCCCAGCCACCGGGTCCGGCCCATCAGCAGCAG
TGCGGCCAGCGTCTATGCAGGCGCAGGGGGCTCGGGCTCCCGGATCTCCGTATCCCGCTC
CACCAGCTTCCGGGGCGGCTGGGGGTCCGGGGGCTTGGCCGCGGGGATGGCCGGGGGTCT
GGCGGGCATAGGGGGCATCCAGGGCGAGAAGGAGACCATGCAGGACCTGAATGACCGCCT
GGCCTCCTACCTGGAGAAGGTGAGGAGCCTGGAGGCTGATAATCAGAGACTGGAGATGAA
AATCCGGGAACACCTGGAGAAGAAGGGCCCCCAGGTCAGAGACTGGGGGCATTACTTCAA
GACCATCGAGGACCTGAGGGCTCAGATCTTTGCAAGTGCCGTGGACAATGCCCGCATCGT
TCTGCAGATTGACAACGCCCGGCTCGCTGCTGACGACTTCCGCGTCAAGTATGAGACGGA
GCTGGCCATGCGCCAGTCCGTGGAGAGCGACATCCATGGGCTCCGCAAGGTCATTGATGA
CACCAATGTCACTCGGCTGCAGCTAGAGACAGAGATCGAGGCTCTCAAGGAGGAGCTGCT
CTTCATGAAGAAGAACCACGAGGAGGAAGTAAAGGGTCTACAAAACCAAATCGCCAACTC
TGGGTTGACGGTGGAGTTGGATGCCCCCAAATCTCAGGACCTCAGCAAGATCATGGCAGA
TATCCGGGCCCAGTATGACGAGCTGGCTCAGAAGAACCGGGAGGAGCTGGACAAGTACTG
GTCTCAGCAGATCGAGGAGAGCACCACAGTGGTCACCACACAGACCGCTGAGATCGGAGA
AGCTGAGATGACCCTCACGGAGCTGAGACGTACCGCCCAGTCCTTGGAGATCAACCTGGA
CTCCATGAGAAACCTGAAGGCCAGCTTGGAGAACAGCCTGAGGGAGGTCGAGACCCGCTA
CGCGATGCAGATGGAGCAGCTCAACGGGGTCCTGCTGCACCTGGAGTCAGAGCTGTCCCA
GACCCGGGCAGAGGGGCAGCGCCAGGCCCAGGAGTACGAGGCCCTGCTGAACGTCAAGGT
CAAGCTGGAGGCTGAGATTGCTACCTACCGTCGCCTGTTGGAAGACGGGGAGGACTTCAG
TCTTACTGACGCCCTGGACAGCAGCAACTCCTTGCATACCATCCAGAAGACCACCACCCG
CAAGATCGTGGACGGCAAGGTGGTGTCTGAGACCAACGACACCAAAATTCTGAGGCGTTG
AGGCAGCAAAACAGGGTACCCTTTGAGGAGCAGGAGGCCAATAAAAGGTTCAGAGGTCA
>Canis lupus familiaris keratin 19 (KRT19), mRNA
CACCGCTGCTCCTGCGACCAGTGTGGCCCGCGCGCTCCTTCGCCATGACTTCCTACAGCT
ACCGCCACTCGTCCGCCACCTCGTCCTTCGGGGGCCTGGGCGGCGGCTCCCTGCGCCTCG
GGCCGGGCGGTGCCTTCCGCGCGCCCAGCATCCACGGGGGCTCGGGCGGCCGCGGCGTGT
CTGTGTCCTCCGCCCGCTTCGTGTCCTCGTCCTCCGGGGGCTACGGCGGCGGCTTCACGA
GCGGCCTGGGCCGGTCCGATGGGCTGCTGGCGGGCAATGAGAAGCTCACCATGCAGAACC
TCAACGACCGCCTGGCCTCCTACCTGGACAAGGTGCGCGCCCTGGAGGAGGCCAACGGCG
ACCTGGAGGTGAAGATCCGCGACTGGTACCAGAGGCAGGGGCCCGGGCCCGCCCGCGACT
ACAGCCACTACTTCAAGACCATCGAGGACCTGCGGGACAAGATTCTTGGTGCCACCATTG
AGAACTCCAAGATTGTCCTGCAGATTGACAATGCCCGTCTGGCTGCGGATGACTTCCGAA
CCAAGTTTGAGACGGAGCAGGCCCTGCGCATGAGTGTGGAGGCTGACATCAATGGCCTGC
GCCGGGTGCTGGATGAGCTGACCTTGGCCAGAGCTGATCTGGAGTTGCAGATCGAAGGCC
TGAAGGAGGAGCTGGCCTACCTGAAGAAGAACCACGAGGAGGAAATCAGTGCCCTGAGGG
GCCAGGTGGGTGGCCAGGTCAGTGTGGAGGTGGATTCCGCTCCTGGCATTGACCTTGCCA
AAATCCTGAGTGACATGAGAAGCCAATATGAAGTCATGGCTGAGAAGAACCGGAAGGATG
CTGAAGCCTGGTTCACCAGCCGGACTGAGGAGCTGAGTCGGGAGGTGGCCGGCCACACAG
AGCAGCTGCAGATAAGCAAGACGGAGGTCACTGACCTGCGGCGCACCCTCCAGGGTCTGG
AGATCGAGCTGCAGTCTCAGCTAAGCATGAAAGCTGCCCTGGAAGGCACACTGGCGGAAA
CAGAGGCCCGCTTTGGAGCCCAGCTGGCCCAGATCCAGGCTCTGATCAGCAGCATGGAAG
CCCAGCTGAGCGATGTGCGTGCGGACACTGAACGGCAGAACCAGGAGTACCAGCAGCTCA
TGGACATCAAGTCACGGCTGGAGCAGGAGATTGCCACCTACCGCAGCTTGCTGGAGGGCC
AGGACGCCCACTACAACAACCTGCCCACCCCCAAGGCTCTCTGAGTCCAGCAGCCTCCTG
GGCTCCCTGCTCTCCTGCGGATGGGGTGCCCCTGGGTAGGGCCATGGGAGGGGAGGGACC
CTACCCCTGGCTCTTTCCCTGACCTGCCAATAAAGCTTTATGGCTCCAGGAGGGATGTTG
GGTCTGTTTTCTCAGTCCATAAAGATGGGCCAGAACTTGGTCCTGTTTAGGATTTATTTG
GATCAGAATACACCCTGTATTCCCAGGAGAGGGAGGGAGGGTGCTCACCAACTCCTACTG
TTATGGTAATTCCTGTTTGCAGAACTCTTCTTCATTTATCTAACCTATTCCTTAAAACAA
GCTTGTGAAATAAACATTGCTCCCC
>Canis lupus familiaris keratin 20 (KRT20), mRNA
GGTGCTTCCTCCTAGAATCCCCAATGGAATTCAGTCGCAGAAACTTCCACAGAGGCTTGA
GTTCCTCCCCACAGACCTCTGCACTCAGCATGAGTGGCTCCATGTATAGGAAGGAGGACA
TGCAGTACTTTGGGGCTGCACCCAGCGTCTATGGGGGAGCTGGAGGTCAGGGCATCCGCA
TCTCAACCTCCAGGCATATGAGGGGCTATGGGGGTGATCACACCAAAGGAAACCTGTTTG
TTGGTAATGAGAAGACAACCATGCAGAACCTAAATGACCGCCTAGCAAGCTACCTAGCAA
AAGTGCAGTCCCTGGAAAAGTCCAACTCCAACCTTGAATCGCTGATCAAGGAGTGGTATA
AAACAAACACGCCCAGCGCCAAGGACTACAGTGCATATTACAAACAAATGGAAGAGCTGC
AAAAGCAGATTAAAAAGGCACAACTGGAAAATGCTCGTTGTGTCCTGCAGATTGATAATG
CCAAACTGGCTGCTGAGGACTTCAGGCTGAGGTATGAGACCGAAAGGGGGATCCGCCTAA
CAGTGGAGAGTGATCTCCAAGGCCTGAATAAGGTCTTGGATGATCTAGCCCTAACTAGAA
AAGACTTGGAGATTCAAGTTAAAGAACTGAGTAAAGACCTGGATATCCTCAAAAAAGAAC
ATCAAGAGGAAGTGGACAGCCTACACAGACACCTGGGCAATACTGTCAGTGTAGAATTGG
ATGCTGCTCCAGCCCTGAACCTTGGTACCACCATGAATGAAATGAGGCAGAAGTATGAAG
TAATTGCCCAAGAGAACCTTCAGAAGGCCAAAGAACAGTTTGAGAAACAGACTGAATCTC
TGCAGCAACAAGTCATAGGGAGCAATGAAGAGTTAAAAGAAGCTGAGTTTCAAGTAAAGG
AGCTGAGACGCACCTACCAGAACCTGGAGATAGAACTGCAGTCCCTCCTCAGTCTGAAAG
AAACCTTGGAGCATACACTAGACAACACCAAAGATTGTTACAGTCACAAACTGGCCACCA
TCCAGACAGTACTGGACAACCTAGAAGTCCAACTGACGCAGATACGGGCCGAGACAGAAT
ACCAGAGCAACGAATACAATATTCTCTTTGACATAAAGACCCGACTTGAGCAGGAAATTG
CTACTTACCGCCGCCTTCTGGAAGGGGAAGATGACGGCAGATGCAAAATCACAATTCCAG
ATGATCAGATACACATTGAAGAGGAGAAAGATATAAAGAGAACAAGGAAGATTAAGACAG
TCGTGGAAGAAGTGGTGAATGGCATGGTTGTGTCAAGTGAAACCAGAGAGGTGGAAGAAA
ATATGTAAACTGCTACCTGGAGATGCTGCTGAGAGTTTGAAAGAAATGTAGTTATAGTTT
TTGCTCCCTGTAAGAAAGCGGCCATCAGAAGACACCATTAGTGCTTTGTGGTAATCCGAG
GGGGACAAAAGCCCATTTATCAGTCTCCATAATTGAATATAAGTTGTTTTACTCAGAGGA
GCTGCAAATCACCTACAAAAATGAAATCCATTGGGCACTAGGATATTTAAAAACATCACT
ACCACCATCTTTACTATGAAACACATTAATTATAAGCTAGAGACCACCTACTATCAATTC
GTTAATGTTCCTGAAAAATTATAGCACATTTGAATTACTCTAAACCTTATAGAGCAGACG
AGTACCTGAAAATCACAAATGAACTGCTCTAACTTTTCCTGTTTCTAAATTGCAAAATCT
CCTTTCAGGGGCCTTTAGATTCTTAAATGAGCCTATTTCTTGGTTGATTTCATTAGATTT
GTAATATTGGTACCATCCTACTAGCTTGGAGTTACACTTG
>Canis lupus familiaris keratin 23 (KRT23), mRNA
CAGTTGTGCAGTGCCAGGGAGCAGAGCAGAGCCCAGCCCTGCACCAAACACAGATGGGAC
CATGAACTCCAGCCATAAATTTAGCCAGACCCCCTCAGGCTCCCTCCGTGGCACAGGAGG
CAGCTGGGGCCAGCTGGGGAGCTTCCCTCGGGCTCCCAGTGTCCATGGGGGGGCTGGGGG
TGTCCGCATCTCCCTTTCCTTCAGCTCACCAAGGTGTCTGCCTCCTGGAGGGCCTTGGGG
ATCTAGAAAAGGCAATTCCCTCCCGGGTGCAAGTGGGAAGGAAGTGATGCAGAACCTCAA
TGACCGCCTGGCTTCCTACCTGGACAAGGTACGTGCCCTGGAGGAGGCCAACGAGAAGCT
CGAAAGTCGCATCTTGAAGTGGCACGAGCAGAGAGATCCTGGCAGTAAGCAAAATTACTC
CCAGTATGAGGAAAACATCAGCCACCTGCAAGAGCAGATCATGGATGGCAAGCTGACCAA
CGCTCAGATCATTCTTCTCATTGACAATGCCAGGATGGCAGTGGATGACTTCAGCCTCAA
GTATGAAAATGAACACTCCTTCAAGAAAGATCTAGAAATTGAAGTTGAAGGTCTCCGAAA
GACCTTGGATGATCTGACCATTGTCACAACAGATTTGGAACAGGAGGTTGAGGGGATGAG
GAAAGAGCTTATCCTCATGAAGAAGCGACATGAGCAGGAAATGAAGGAACATCATATGCC
AAATGACTTCAAGGTCAATGTGAAGGTGAATACAATTCCAGGAGAAGATCTGATTAAGGT
CCTGGAGGATATGAGGCAGGAATATGAATTTATAATAAAGAAGAAGCATCAAGACTTGGA
CACTTGGTATAAAGAGCAGGCAGCAGCCATGGCCCAGGAGGTGGCCAGTCCAGCAACTGT
GCAGAGTAGCCAAAGTGACATCCATGAACTGAAGCGCACTTTCCAGGCCCTGGAGATTGA
CCTGCAGGCACAGCGCAACAGAAAATCTGCTTTAGAGAACATGTTATCAGAGACCCAGTC
TCGGTACTCCTGCCAGCTCCAGGACATGCAACAGATCATCTCCCACTATGAGGATGAATT
GAGGCAGCTGCGCCATGACCTGGAGCGTCAGCACAATGAATACAAGGTCCTCCTGGGCAT
CAAGACCCACCTAGAGAAGGAAATCGCCACCTACCAGCAGCTTCTGGAGGGAGAGAGTGA
GGGGACAATGGAGGAATCGAAGTCAAGTGTTAAAGCAACAAAGATCAAGGCCATCACACA
GGAGAGCGTCAATGGAAGAATAATTCTTTCTCAAGTGAATGAGATCGAAAAGTATGCATA
AGGCCAATAAAAGTTTTGGCCTATTATAAGAACTACTTTTCCCCAATGGAAATTCTTGCC
CAGACAAAGGGGTGAGTCCTAAGAGGTATCCTTGAAGTTATCAAACTCAGAATCTTATTT
TTTTCCTCTGTAAGACAATCTCACCAGACATTCCATAATGATCTTAATATATTGCTATAC
TTTTTGAATCAAAGTATGAGTTTATGAGCTTTTTAAAGCTCTACTTTCCTACTACAATCT
TTAGATTGCCATTGCTACATGCTGTTTTGTAGTCAATAAAACTCTATACCAGCTGCA
>Canis lupus familiaris keratin 24 (KRT24), mRNA
GTGACACAGAAAAGGAACACCCTAAAAGTCTGTATATAAGGGCCAAAACGGCAGCTTGCA
AATACATTCTTCACTGTTACCTTTCCTATTCACCTGGACAAGCTAAACGTTTGCAGAAGT
ACCATGTCTTGCTCATCTCGTGTCTCCTCTTCCAGGGCTGGAGGCAGTGGCTTGGCCAGG
GTGTCTGTTGGTGGGAGCAGCTTCACCAGTGGAAGCAGATGCGGCGTAGGGAGTGGTTCT
ACCCGGGGCTTCCGAGGAGGAACTGGCAGCTGTGGCCTCAGTGGGGTATCAAGCAGTGGC
TTTGGAGGCAGCTTTGGAGGAGGTTTTGGTAGCTGCTCAGTTGGGGGTGGTTTGGGAGGA
ACTTCAGGCTCTGGGGCTGGCTTTGGTGGGGGTTCTGGCTTTGGTGGGGGTTCTGGCTTT
GGAGGGGGTTCTGGCTTTGGTGGGGGGTCTGGCTTTGGAGGGGGTTCTGGCTTCGGTGGT
GGTGCTAGTGGAGGCTTCTACAGCTATGGTGGTGGTATGGGGGGTGGTATGGGAGGTGGT
ATTGGTGATGGGGGGCTTTTCTCTGGAGGTGAGAAGCAAACTATGCAGAACCTCAATGAC
CGCCTGGCCAGTTACCTAGACAAGGTCAGAGCCCTGGAAGAGGCCAACACTGATCTGGAG
AACAAAATCAGGGAGTGGTATGACAAATTTGGGCCTGGGTCTGGAGATGGTGGATCTGGA
AAAGACTACAGCAAATACTATCCAATAATTGAAGATCTCCGGAATCAGATCATTACTGCC
ACTATTGAAAATGCTGGGATCGTTTTGCAGATCGACAATGCCAGATTGGCTGCTGATGAC
TTCAGACTCAAGTATGAGAATGAGCTGTATCTCCGGCAGGCCGTGGAGGCCGACATCAAT
GGCCTGCGGAAAGTTCTAGATGATCTGACCATGACGCGCTCAGACCTGGAGATGCAGATT
GAGAGCCTCACCGAGGAGCTGGCCTACCTGAAGAAGAACCATGAGGAGGAAATGAAGAGT
ATGCAAGGAAGCTCCGGAGGGGACGTGACTGTGGAAATGAATGCTGCCCCGGGAACTGAC
CTGACCAAGTTACTGAATGACATGAGGGCACGGTATGAAGAGCTGGCTGAGCAAAATCGC
CGCGAGGCCGAGGAGCAATTCAACAAACAGAGTGCATCACTGCAAGCACAAATTTCTACT
GATGCTGGGGCAGCCAGTTCTGCCAAGAATGAGATAACGGAACTGAAACGTACTCTGCAA
GCCCTGGAAATTGAGCTTCAGTCCCAAATGGCCATGAAAAGCTCCCTGGAAGCAACTCTG
GCTGACACAGAAGCTGGCTACATGGCTCAGCTGTCAGAAATCCAGATGCAGATCAGCAGC
CTGGAGGAGCAGATCTGCCAGATTCGGGGCGAGACCGAATGCCAGAATGCGGAATATGAG
CAACTGCTGGACATCAAGACCCGCCTAGAGATGGAGATTGAGACCTACCGCCGCCTGCTT
GATGGAGAGGGATGTGGTTCTGGTTTTGGAGGATCTGATTTTAGAAACTCTGGATCCAGA
AATACAGGATCCAGAAACATGGGATCTAGGGATATGTCCATGTCTGGTGAATCAAGATCC
GGAAGCTGTTCTGTCCAAGGAAGAGATCCAAACAAGACAAGAGTGACGAAGACCATCGTG
GAGGAGGTAGTGGACGGCAAAGTCGTCTCATCTCAAGTCAGCAATGTGTCTGAGGTGAAA
GTTAAATAAGCAATTTCCAGATCAGCAAGAGTGTCTTTCAGAGAAAAACCAGAAGGACAC
AAATGAAGAAATCATATCAATCTCACCATCTTTCTGGATAACATCAGGGAAAAGTTTCCA
TCTAGAAGTAGATGACCAAGCAATTTTTCTGCATCCTCTTCTTTTTTCTTACTAGAATGC
TCTTGAAAAAGTTGAAATGACAATTTTGCTCTAATTGTTTTCATGCTTCAATAAACCTAC
TTTTGCAAG
>Canis lupus familiaris keratin 25 (KRT25), mRNA
TTCATCTAGAACACACTTGAGAATTATCTATAAAAAGGCAAACAAAGCAGTGGAGACGAG
GAGGCACTCCATTCTGGCTCTCTCCAAGACAGCTGTGCAACGCGTTTGCCCTGATACCAT
GTCTCTTCGACTTTCCAGTGGATCCAGGAGGTCCTGCCCCCGTCCTACTGCAGGATCCCT
CAGGCTTTCTGGCGTGACAGCCGGCTTTGGAGCTGGCAATACTTGCAGCATGTCTGGAAT
TGGAAGTAGTTTCTCTTGTACCTTCGGGGGCAGCTCATCAGGAGGAAATGTAGGGGGAAG
CAATCTCTGTGCTGGCTTTACACTGAATGAGGGGGGTCTCCTTTCGGGCAACGAGAAGGT
GACCATGCAGAACCTCAATGACCGGCTGGCCTCCTACCTGGAGAATGTGCGTGCTCTGGA
GGAGGCCAATGCTGACCTGGAGCAGAAGATCAAGGGCTGGTATGAGAAATTTGGGCCTGG
TTCTTGCCGTGGTCTTGACCACGACTATAGTAGATATTTCCCGATAATTGATGATCTTAA
AAATCAGATCATTGCTTCCACCACCAGCAATGCTAATGCTGTTCTGCAGATTGATAACGC
CAGGCTGACAGCGGATGATTTCAGACTCAAGTATGAAAATGAGCTGGCTCTTCACCAGAG
TGTGGAGAGTGATGTCAATGGGCTACGCAGAGTTCTGGATGAAATCACCTTGTGCAGAAC
AGACCTGGAGATTCAGTATGAAACCCTCAGTGAGGAGATGACTTACCTGAAAAAGAACCA
TAAGGAGGAAATGCAGGTTCTGCAGTGCGCGGCGGGAGGGAACGTGAACGTGGAGATGAA
CGCGGCGCCCGGGGTGGACCTCACCGTCCTGCTGAACAACATGCGGGCCGAGTACGAAGC
CCTGGCTGAGCAGAACCGCAGGGACGCCGAGGCCTGGTTCAACGAGAAGAGCGCTTCGCT
GCAACAGCAGATCTCTGAGGACGTCGGGGCCACGACCTCAGCTAGGAATGAATTGACGGA
AATGAAGCGCAACCTCCAAACACTGGAAATTGAACTTCAATCTCTCTTAGCCACGAAACA
CTCCCTGGAGTGCTCCCTGACTGAGACCGAAGGCAACTACTGCACACAGCTTGCCCAAAT
CCAGGCTCAGATCGGGGCCCTGGAGGAGCAGCTGCACCAGGTCAGAACCGAGACGGAGGG
CCAGAAGCTGGAGTATGAGCAGCTGCTCGACATCAAGGTCCACCTGGAAAAGGAAATTGA
GACCTACTGCCTCCTCATCGGTGGAGATGATGGGGCTTGCAAGTCTGGAGGTTACAAGTC
TAAAGATTATGGATCTGGAAACGTGGGAAATCAAGTCAAAGATCTGGCCAAAGCCATAGT
GGTTAAGAAAGTTCTGGAGGAGGTAGACCAACGAAGCAAAATACTTACTACTAGGCTCCA
CTCCCTGGAAGAGAAATCTCAAAACAATTAATTTAAGACACAAGAGGGAGCATTTGCCAG
ATACTCTCAAAGAAGAGAGAGCATTATGTCTGGAAAAATGAGCAAGCCTAAGAAAAATGC
CTATCTTATTTTCTTTCTGTTACTGAAATATAAGCACCGTCTGGGCAATCAATAGTGGTA
TTTCCCCATTCGTCTGAAAGAATGTCACATACAAATATGATGACTCACTTGACTGCCCTA
CAGAAAATGTTGTCAATTCTTTGTATTCAATAAACCTTCTTCCTTTAGCAAGTTA
>Canis lupus familiaris keratin 26 (KRT26), mRNA
TTTTGCTTTGCTCCTTGCTGAGAAAGGGTCACTCCACTGTACTGTCACCATGTCTTTTCA
ACTTTCTAGTGGAGCTAGGAGAGTCTGCTCACGAGCTAGCCCGGGGTGGCTGTCTGGTGG
CGGTCCAGGCTTTGGAGCTGGGAATGTGTGCCGTGGATCTGGAGCAGGAAGTAACATTTC
TTGTGCTCTTGGGAGCATTTCTTCTGGAGGAGGTTTCTATCATGGTGGTGGGGGTGTCTG
TGCTGGTTTTCTGGGAAATGAGCATGGCCTCCTTTCTGGGAATGAAAAGGTGACCATGCA
GAACCTCAATGACCGCCTGGCGTGCTACCTGGACCATGTACGAGCTCTGGAGGAGGCCAA
TGCAGACCTAGAGCAGAAAATCAAGGCCTGGTATGAGAAATATGGGCCTGGTTCTTGCCG
GGGACTAGATCATGACTATACTAGATATTTCTCTATCATTGAGGATCTTAAAAAGCAGAT
TATTTCTGTGACCACCAGTAACTCCAGCATTATACTACAAAATGACAATGCCAGACTGAC
CGCTGATGACTTCAGGCTGAAGTATGAAAACGAACTTACTCTACACCAGAGCGTCGAGGC
CGACATCAATGGTCTTCACAGGGTTCTGGATGAGTTGACCCTTTGTACAACTGACCTGGA
GATACAGTTTGAAACACTCAGTGAGGAATTGGCATACCTCAAAAAAAATCACGAGTCGGA
AATGAAAGTCCTGCAGTGTGCAGCGGGCGGGGATGTGAATGTGGAGGTGAACGCAGCCCC
AGGTGTGGACCTCACAGTCCTGCTGAACAACATGAGGGCCGAGTATGAGGACTTGGCCGA
GCAGAACCGCAGGGACGTGGAGACCTGGTTCAACGAGAAGAGTGCTTCACTGCAACAGCA
GATTTCTGATGATGCAGGAGCGGCCACCACAGCTAGGAATGAGCTGACGGAGCTGAAACG
CAATCTGCAAACCTTGGAAATAGAACTTCAGTCAGTCATGGCTACGAAACATTCCTATGA
ATGCTCCCTGGCCGAAACGGAAGGCAATTACTGCATCCAGCTCCAGCAAATTCAGGACCA
GATTGGAGCTATGGAGGAAGAACTGCAACAAATTCGCACAGAGACAGAAGGCCAGAAGCT
GGAGTATGAACAGCTCCTTGACATCAAAATATTTTTAGAGAAAGAAATAGAAACGTATTG
CAAATTAATAGATGGAGAAGAAAGAAAAAGCAAGTCCACATGCTACAAATCAAAAGGACG
TGGGCCCATACATTCTGAAAATCAAGTCAAAGACTCAAAAGAAGAAATTGTTGTCAAAAC
AGTGGTTGAGGAACTAGATCAACTTGGTAATGTCCTTTCATTGAGGGTCCATTCAGTTGA
AGAAAAATCCTCTAAAATAAGCAACATTACAATGGAGCAACGAGTGTCTTCTAAAGCACC
ATAGTGAGAAAACAAGTTATTTTAAAAAAACAAAACAAACAAACAAAAAAAAAAAAAACC
AGAGCCTGCCTTTGCAAAATCCCACTGGCCAAATAACCCAAGGAAATAATTCATTTCTGT
TCTTAAAAATGCAAGGGCTAGAATTTGTTTTCTTTCTCTTCTTTTTCTCATGTTCTTTCC
ATGTAATCCTTCTCAGGAGTAAGAAAAATCTTGTTCTCATTATTTTGTTTCTATTTCAGG
GTACTTTTTGGGCACTCATTAAAAATTTTTCTGTTGCAAATTA
>Canis lupus familiaris keratin 27 (KRT27), mRNA
TTGCCATCAGAGCTTCACTCTAGGGACAAGCTCGCTGGTCTGGACATCATGTCTGTGCGC
TTTTCTTCTGCATCCAGACGGCTTGGTTCTAGCGGGGGAGCAGGTTTGGGGGCTGGAAAT
GCATGCGGTGTGCCGGGCATTGGAAGTAGCTTCTCCTGTGCTTTTGGGGGCAGCTCATCT
GCAGGAGGCTATGGCGGGGGAAGTGCTTCTTGCGCTGCTTTCACAGGAAATGAGCATGGC
CTCCTGTCCGGCAATGAGAAGGTGACCATGCAGAACCTCAACGACCGCTTGGCCTCCTAC
CTGGAGAATGTGCGAGCACTAGAAGAGGCCAATGCTGACCTGGAGCAGAAGATCAAGGGC
TGGTATGAGAAATTTGGGCCTGGTTCTTGCCGTGGTCTTGATCATGACTACAGCAGATAC
TTCCCAATAATTGATGACCTTAGGAACCAGATCATTTCTGCAACTACCAGCAATGCCAAT
ATTATCCTGCAAAATGATAATGCAAGACTAACGGCTGATGACTTCAGGCTAAAGTTTGAA
AACGAACAGGCCCTTCACCAGAGTGTTGATGCAGATGTCAGCGGTTTGCGCAGGGTCCTG
GATGAGCTGACTCTGTGCAGAACTGACCTGGAGATCCAGCTGGAAACTCTGAGCGAGGAG
CTGGCCTACCTCAAGAAGAATCACGAGGAGGAAATGAAGGCGCTGCAGTGCGCGGCGGGA
GGGAACGTGAACGTGGAGATGAACGCGGCGCCCGGGGTGGACCTCACCGTCCTGCTGAAC
AACATGCGGGCCGAGTACGAAGCCCTGGCTGAGCAGAACCGCAGGGACGCCGAGGCCTGG
TTCAACGAGAAGAGCGCTTCCCTGCAGCAGCAGATTTCTGACGATGCTGGTGCCACCACC
TCGGCTCGAAATGAACTTACAGAGATGAAACGTACTCTTCAAACCCTGGAGATCGAGCTT
CAGTCCCTCTTAGCAATGAAACACTCCCTGGAATGCTCCCTGACCGAGACCGAAGGCAAC
TACTGCACACAGCTCGCCCAGATCCAGGCTCAGATTGGAGCCCTGGAGGAGCAGCTGCAC
CAGGTCAGAACCGAGACGGAGGGCCAGAAGCTGGAGTATGAGCAGCTCCTCGACATCAAG
GTCCACCTGGAAAAAGAAATTGAGACCTACTGCCGCCTGATTGATGGAGAAGATGGCTCT
TGTGTTAAATCAAAAGGCTATGGAGGACCAGGAAATCAGATAAAAGAGTCATCTAAAACC
ACCATGGTTAAAACAATTGTTGAAGAAATAGATCCTCGTGGCAAAGTTCTCTCATCCAGA
GTTCACACTGTAGAAGAGAAATCCACCAAAGTCAACAACGTGAAGAGTGAACAGAGGGTG
CCTTCCTGAACCCCAGAAGAAGGACCCCTAAATTAAAATACCAAATTGAAGCTAGATTCC
TGAATAAAAGCCCTCTTATTTTCATGGTTTTCTTCTAATGAATTAAGACAAGCTATTTGT
AGAATGGTAACGTTTCTTTGGCTTTCTCTATGGTGGTGTGTCAATAAAAGCTCTTCCTGT
TGCAAG
>Canis lupus familiaris keratin 28 (KRT28), mRNA
AGTTACAACTATCTTGTTACAGACAAGGTGAACGTTTCTCTTTCTGTCATGTCTCTCCGA
TTTTCTAGTGGGTCCAGACATATTTGCTTATGGTCTGGAACTGGATCTGCCAGGCCATCC
AGTGGAGGCTCAGGCTTTGCAGGCAGCAATGCATGTGGCAGCTCCTTTGCTGGAAGTGGA
TTTTCCTGTGCCTTGGGAGGGGGCCTGGGCAGTATTCCTGGGGGGAACCATGCTGGTGGT
GTCTTCGGAAGCGCTGCTTGTTCTGGATTTGCTGGAAGTGAAGGGGGACTTCTGTCTGGG
AATGAGAAGGTGACCATGCAGAATCTTAATGACCGCTTGGCATCCTACCTGGATAACGTG
CGAGCTCTGGAAGAGGCAAATGCTGAACTAGAGAGGAAAATCAAGGGTTGGTATGATAAG
TATGGACCAGGATCTTGCCGTGGACTTGATTATGACTATAGCAGATACCATCTAATAATT
GAAGATCTTAAGAATAAGATTATCTCTTCCACTACTGCTAATGCTAATGTAATTCTACAT
ATTGACAATGCCAGACTGGCTGCTGATGATTTCCGGCTAAAGTACGAGAATGAGCTTGCC
CTTCACCAAAACACAGAGGCTGACATCAACGGGCTGCGGAGAGTCCTGGACGAATTGACA
CTCTGCAGGACTGACCAGGAGCTGCAGTATGAATCCCTGAGTGAAGAGATGAGGTATCTC
AAGAAGAACCATGAAGAGGAAATGAAGGCGCTGCAGTGCGCGGCGGGAGGGAACGTGAAC
GTGGAGATGAACGCGGCGCCCGGGGTGGACCTCACCGTCCTGCTGAACAACATGCGGGCC
GAGTACGAAGCCCTGGCTGAGCAGAACCGCAGGGACGCCGAGGCCTGGTTCAACGAGAAG
AGCGCCACCCTGCAGCAGCAGATCTCTGACCACGCGGGCGCCGCCACCACGGCCAGGAAC
GAGCTGACCGACATGAAGCGCACCCTGCAGACCCTGGAGATCGAGCTGCAGTCCGTCCTG
GCAACGAAACACTCCCTGGAGTGCTCCCTGACTGAGACCGAAGGCAACTACTGCACACAG
CTCGCCCAGATCCAGGCTCAGATCGGGGCCCTGGAGGAGCAGCTGCACCAGGTCAGAACT
GAGACCGAGGGCCAGAAGCTGGAGTATGAGCAGCTGCTTGACATCAAGGTCCACCTGGAA
AAGGAAATTGAGACCTATTGCCACCTGATTGATGGAGATGGGAACTCATGCTCCAAATCA
AAGGGCTTTGGATCAGGAGGCTCAGGGAATTCATCCAAAGAGTTATCCAAAACCACACTG
GTAAAGACAGTGGTTGAAGAGATAGATCAACGTGGTAAAGTTCTATCATCAAGAGTTCAC
TCCATTGAAGAAAAGACATCTAAAGTGACCAGTGGCAAAACAGAGCAAAAGGTTCCTTTC
TAGCCGCCATAGAGAAGAGAACAGTCTGGGAAAGGATCCTGCACAACTACATTATTCTAA
ATATCAAGGAAATTTTTTTTTAAAACCAACTTTCTGCCCTTAATAATAAGTTACTTAGCA
AAAATACTTTTTTTCTTAGCTAATTTTTACAGGGTTTTGGATGTCTGTTTTCAAATAAAT
AAAAAAAGTGGATGTGCACTCCTTTCCATTCACTCATAACCAATAAACAATTATTTGAGT
TTTTTTTCCTACATCACAA
>Canis lupus familiaris keratin 31 (KRT31), mRNA
CTTGGGCTCTGTGTTTAGCCAGGTGCCTTGCTCCCTCCAGCACCATGCCTTACAACTGCT
GCCTGCCCAACCTGAGCTGCCGCTCCACCTGCTCCTCCCGGCCCTGCGTGCCCCCCAGCT
GCCACACCTGCACCCTGCCTGGGGCCTGCAACATCCCCGCCAATGTGGGCAACTGTGGCT
GGTTCTGCGAGGGCTCCTTCAATGGCAGCGAGAAGGAGACCATGCAGTTCCTGAACGACC
GCCTGGCCAGCTACCTGGAGAAGGTGCGTCAGCTGGAGCGGGAGAACGCGGAGCTGGAGA
GCCGCATCCGGGAACGGTGCCAGCAGCAGGAGCCCTTTGTGTGCCCCAGCTACCAGTCCT
ACTTCCGGACCATTGAGGAGCTCCAGCAGAAGATCCTGTGCACCAAGTCTGAGAATGCAA
AGCTGGTGGTTCAGGTTGACAATGCCAAGCTGGCTGCTGATGATTTCAGAACCAAGTATG
AGACAGAGCTGGGCTTGCGGCAGCTTGTGGAGTCAGACATCAACGGCCTGCGCCGGATCC
TGGATGAGCTGACCTTGTGCAAGTCCGACCTGGAGGCCCAGGTGGAGTCCCTGAAGGAGG
AGCTTCTCTGCCTCAAGAGGAACCATGAGGAGGAAGTCAACACCCTGCGCTGCCAGATTG
GAGACCGCCTCAATGTGGAAGTGGACGCAGCCCCTGCCGTGGACCTGAACCGTGTGCTCA
ACGAGACCAGGAGTCAGTATGAGGCCCTGGTGGAGACCAATCGCAGGGACGTGGAGGAAT
GGTTCACCACCCAGACTGAGGAGCTAAACAAGCAGGTAGTGTCCAGCTCGGAGCAGCTGC
AGTCCTGCCAGGCGGAGATCATTGAGCTGAGACGCACGGTCAACGCCCTGGAGATCGAGC
TCCAGGCCCAACACAACCTGAGGGACTCCCTGGAGAACACGCTGACAGAGACTGAGGCAC
GCTACAGCTCTCAGCTGGGCCAGTTGCAGTGCATGATCACCAACGTGGAGTCCCAGCTGG
CTGAGATCAGGAGTGATCTGGAGCGGCAGAACCAGGAGTACCAGGTGCTGCTGGATGTGC
GGGCCCGGCTGGAGTGTGAGATCAACACATACCGGGGTCTGCTGGAGAGCGAGGACTGCA
AGCTGCCCTGCAACCCTTGTGCCACAACGAATGCATGTGGATCTTCCGGGTCCTGTGTCT
CTAATTCCTGTGCCCCCTGCACGCCTTGTGCCCCCCGCCCACGCTGTGGGCCTTGCAACT
CCTTCGTCCGATAAGGCCCATGGGCTGCCAGAGGAGCAAGGAGGCAGGGCCCAAGGTTCC
AGAACTTTGACCCGGCACTAGTTCATTCGACAAAAAGGGGCAGAAAACACATTGTGTAGC
TGAAGCTGCCCTGGTAAGGCAGCCATGAAACTCACCCAACGTACTGCAGACGGTTCCTTG
CCCACCCGTTCCTTCAGTGGGATCTATTCCTTCTTCACTTGCCCAGAGAACTCTCGGAAG
TGCCAGGGCGTTCCCTTGTAACCTGCTAATAAACTTGATTTCCCTGGCAAAGCAGA
>Canis lupus familiaris keratin 32 (KRT32), mRNA
TCCAGGTGGCTGCAGCTGAAGAGAAAGGGCCTTCCCGACATGACATCCAACTGTTCACCA
GCTTTCATCAAGAGCTGCCAGCGGCCCTCCTCTGTCTGTTCCAGCAGCATGAGCTGCCGG
CCCGAGCTGTGCCTGGGTTATATCTGCCAGCCCATGACATGCGTGCCTTCTGTCTGCATG
CCCACTACCTACCGGCCTGCCAGCTGCCTCTCCAAGACCTACCTATCCAGCTCCTGCTGG
CCTAGCAGCTGCCGGCCAACGAGTGGCATCTCCAGCTCCTCGGGGACCTGCAGCTGGTAC
TGTGAAGGCTCCTTCAATGGCAACGAGAAAGAGACCATGCAGTTCCTGAATGACCGCCTG
GCCAGCTACCTGGAGAAGGTGCGCCAGCTGGAGCGGGAGAACGCGGAGCTGGAGAGCAAG
ATTCAAGAGGCCTGTCGGTCTCAAGTGCCCACCATGTGTCCCGACTACCAGTCTTATTTC
AGGACCATTGAGGAGCTCCAGCAGAAGGTTCTGTGCACCAAGGCAGAGAATGCCAGGATG
GTCGTGCACATTGATAATGCCAAGCTGGCTGCAGACGACTTCAGGACCAAGTACGAGACA
GAGGTGGCCATGCGGCAGTTGGTGGAGGCTGACACCAATGGCCTTCGCAGGATACTGGAT
GAGCTGACCCTGTGCAAGGCGGACCTGGAGGCCCAGGTGGAGTCCCTGAAGGAGGAGCTG
CTGTGTCTCAAGAAAAACCATGAAGAGGAAGTCAGTGCCCTCCGATGCCAGCTGGGGGAC
CGCCTTAACATTGAGGTAGACGCTGCATCCCCTGTGGACCTAAACAGGATGCTGGAGGAG
ATGCGGTGTCAGTATGAGACTGTGGTGGAGACCAACCTCAGGGACGTGGAGGAATGGTTC
AACACACAGATGGAGGAGCTTAATCAACAGGTGGCCACAAGCTCTGAGCAGCTTCAGAGC
TACCAGTCGGACATCATTGATCTGAGACGCACGGTCAACACACTGGAGATCGAGCTCCAG
GCCCAGCACAGCCTGAGGGACTCTCTGGAAAACACCCTGGCAGAGACTGAGGCACGTTAC
AGCTCCCAGCTGGCCCAGATGCAGTGCATGATCACCAACGTGGAGTCCCAGCTGGCTGAG
ATCCGCTGTGACCTGGAGCGGCAGAACCAGGAGTATAAGGTGCTGCTGGACGTCAAGGCC
CGGCTGGAGTGTGAGATCAACACGTACCGAGGCCTGCTGGAGAGCGAGGATTGCAAGTTG
CCCTCTAACCCATGCTCCACTCCCACCTGTCCCCCTTGTGCACCTTCCCCCAGTGTGTCC
CGCACCATCTGTGTGCCCCGCACTGTCTGTGTGCCTTGCATGCCCTGCCCTCCGGGCCGC
TACTGAAGTCCCTCAGCATTGGTGGATCTCGGAGAGACTGGGGCTGGGTAGCTGGAGCGT
CGCCCAGCAGCGTCTGACCACCACCATCAGGGGCCTGCGAGGAAGCCCTCCAGCAGCAGC
GCTGGGCAGTGGGCTGTGAGCAATACGCTCTGATCTGCAGGGGGTGCCCTGGGCCCCTCT
TCTTACAAATTGCCTCTTGCTTCCACCTGCCAATTGCTCTCTTTGCTGATGTTTCTGGTT
GTCTATGCCGCCTCATGTTGTCTATGCTTAGTTAACTGACAAATAAAGCCTCATCCAGGG
GCCCTGCAAGCATA
>Canis lupus familiaris keratin 33A (KR33A), mRNA
AGAACTTGAACTCTGTGTTCAGCCAGGTGCCTTGCTCCCTCCAGCACCATGCCTTACAAC
TGCTGCCTGCCCAACCTGAGCTGCCGCTCCACCTGCTCCTCCCGGCCCTGCGTGCCCCCC
AGCTGCCATACCTGCACCCTGCCTGGGGCCTGCAACATCCCCGCCAACGTGGGCAACTGT
GGCTGGTTCTGTGAGGGTTCCTTCAATGGCAGCGAGAAGGAGACCATGCAGTTCCTGAAC
GACCGCCTGGCCAGCTACCTGGAGAAGGTGCGTCAGCTGGAGCGGGAGAACGCGGAGCTG
GAGAGCCGCATCCGGGAGTGGTGCCAGCAGCAGGTGCCTTTCGTGTGTCCCAGCTACCAG
TCCTATTTCCGGACCATCGAGGAGCTCCAGCAGAAGATCTTGTGTAACAAGTCAGAGAAT
GCCAGGCTGGTGGTGCAGATCGACAATGCCAAGTTGGCCTCAGATGACTTCAGGACCAAG
TACGAGACAGAGGTGGGCTTGCGGCAGCTGGTGGAGTCGGACATCAATGGCCTGCGCAGG
ATCCTGGATGAGCTGACCCTGTGCAAGTCCGACCTGGAGGCCCAGGTGGAGTCCCTGAAG
GAGGAGCTGCTGAGTCTCAAGCAGAACCATGAGCAGGAAGTCAACATCTTGCGCTGCCAG
ATTGGAGACCGCCTCAACGTGGAGGTGGATGCAGCCCCAACCGTGGACCTGAACCGTGTG
CTCAACGAGACCAGGAGTCAGTATGAGGCCCTGGTGGAGACCAACCGCAGGGACGTGGAG
GAATGGTTCACCACCCAGACTGAGGAGCTGAACAAGCAGGTGGTGTCCAGCTCGGAGCAG
CTGCAGTCCTGCCAGGCAGAGATCATCGAGCTGAGACGCACGGTCAACGCCTTGGAGATC
GAGCTCCAGGCCCAGCACAACCTGAGGGACTCCCTGGAGAACACGCTGACAGAGACTGAG
GCACGCTACAGCTCTCAGCTGAACCAGGTGCAGTGCATGATCACCAACGTGGAGTCCCAG
CTTGCTGAGATCAGGTGTGACCTGGAGCGGCAGAACCAGGAGTACCAGGTGCTGCTGGAT
GTCAAGGCCCGGCTGGAGTGTGAGATCAACACATACCGGGGTCTGCTGGAGAGTGAGGAC
TGCAAGCTTCCCTGCAACCCATGTGCCACAACCAATGCATGTGACAAGCCCATAGGGCCT
TGTGTCTCCAATCCTTGTGCCCAACGTGCTTGGTGTGGACCTTGCAACACCTTTGTGCGG
TAGTGGCCCTGGTGCCAGGAGGAGGAGAAGGGTTCCAAAGTCACATCTCAACTCTACTTA
ATACAAGCATCTCCTAAGGTGACCACACTTTGGACAAAGGAAGAATTTCTACCAGTACCA
GCTTCTAAGTGTCAACTCTGCCTTTCACTGAATTTCCTGGCTGGATCCTTTAGAATGCAA
AGTCTACTTATCAGCTTCTTCTGTCTTCTGAGCACATAGAGAAATCTACAGCAGGATTGG
GCAATATCTATTATCACAATTACACACTTGCATAACATGTTCTGCTTGAACAAATACTTA
TTTAAATGTGATTTCAAAATAATCACATGAAAGTGTAATGGAGCCAAAAGGCAGGCTATA
AAACTGAACATAATTGGGAAAAAAAATCTTCCTTGTCACTCTTTTGGTCTTTAGAGATAC
AGTAAGGATCCCTTGTTAACTTCCTAATAAACTCTTATTCTTGCACAAA
>Canis lupus familiaris keratin 33B (KRT33B), mRNA
TCAGCCTTTGAAACTGCCCTTCAGAGCTCCACTCCCTCCAGCACCATGCCTTACAACTGC
TGCCTGCCCAACCTGAGCTGCCGCTCCACCTGCTCCTCCCGGCCCTGCGTGCCCCCCAGC
TGCCATACCTGCACCCTGCCTGGAGCCTGCAACATCCCTGCCAACGTGGGCAACTGTGGC
TGGTTCTGCGAGGGCTCCTTCAATGGCAGCGAGAAGGAGACCATGCAGTTCCTGAACGAC
CGCCTGGCCAGCTACCTGGAGAAGGTGCGCCAGCTGGAGCGGGAGAACGCGGAGCTGGAG
AGCCGCATCCGGGAGTGGTGCCAGCAGCAGGTGCCTTTCGTGTGTCCCAGCTACCAGTCC
TACTTCCGGACCATTGAGGAGCTCCAGCAGAAGATCCTGTGCAGCAAGTCTGAGAACGCC
AGGCTGGTGGTGCAGATCGATAATGCCAAACTGGCTGCAGATGACTTCAGGACCAAGTAC
CAGACAGAGTTGGGCTTGCGGCAGCTGGTAGAGTCGGACATTAACGGCCTGCGCAGGATC
TTGGATGAGTTGACTCTGTGCAAGTCCGACCTGGAGGCCCAGGTTGAGTCCCTGAAGGAG
GAGTTGCTGAGTCTCAAGCAGAACCATGAGCAGGAAGTCAATACCCTGCGCTGCCAGATT
GGAGACCGCCTCAACGTGGAGGTGGATGCAGCCCCAACCGTGGACCTGAACCGTGTGCTC
AATGAGACCAGGAGTCAGTATGAGGCCCTGGTGGAGACCAACCGCAGGGACGTGGAGGAA
TGGTTCACCACCCAGACTGAGGAGCTGAACAAGCAGGTGGTGTCCAGCTCGGAGCAGCTG
CAGTCCTGCCAGGCAGAGATCATCGAGCTGAGACGCACGGTCAACGCCTTGGAGATTGAG
CTCCAGGCTCAGCACAACCTGAGGGACTCCCTGGAGAACACACTGACAGAGACTGAGGCG
CGCTACAGCTCTCAGCTGAACCAGGTGCAGTGCATGATCACCAACGTGGAGTCCCAGCTT
GCTGAGATCAGGTGTGACCTGGAGAGGCAGAACCAGGAATACCAGGTGCTGTTGGACGTC
AAGGCCCGGCTGGAGTGTGAGATCAACACGTACCGGGGTCTGCTGGAGAGCGAGGACTGC
AAGTTGCCTTGCAACCCCTGTGCCACGACCAACGCATGTGACAAGCCCATCGGACCCTGT
GTCACCAATCCCTGTACCCCCTGTGGCCCACGCTCCCGCTGTGGGCCCTGCAACACCTTT
GGATGCTAGATATCCCGGGACCAGCAAGAGGATTGCATGAAAACAGAAAGGCCATTGATG
GACCAGTCCTGCTTCTCTGACAAGCATCAGCCCCAGAAGCTGCCCCAGGCATCTCCATAA
ATCATGGTCTGGAAGGAGAGCAAATGCCCAGGTGTGGCCTGGCTCTGAGCCTAGCCCACC
AGATCCCCTTTATTCAAGGCTGCTCTCTCTGTTATTCTGTGACCTGATGGTCTGATGGGT
CTGGGCTGAGAAGGTGTCATAGGAGATGTGTTGTGGTTCTCTCTGTTGCTTTGACCTTCC
TCACAGGTCCCTAAATCCCTTTGTAAATCTAATAAACTTTCCTCTTGCAAAGCA
>Canis lupus familiaris keratin 34 (KRT34), mRNA
TCTAGCTATATTAGCTTACCCGCTCTCCATCACCTCTCCCTGCACCATGCCTTACAACTG
CTGCCTGCCCAACCTGAGCTGCCGCTCCACTTGCTCCTCCCGGCCCTGCGTGCCCCCCAG
CTGCCACACCTGCACCCTGCCTGGGGCCTGCAACATCCCCGCCAATGTGGGCAACTGTGG
CTGGTTCTGCGAGGGCTCCTTCAATGGCAGCGAGAAGGAGACCATGCAGTTCCTGAACGA
CCGCCTGGCCAGCTACCTGGAGAAGGTGCGTCAGCTGGAGCGGGAGAACGCGGAGCTGGA
GAGCCGCATCCGGGAGTGGTGCCAGCAGCAGGTGCCTTTCGTGTGTCCCAGCTACCAGTC
CTACTTCCGGACCATCGAGGAGCTGCAGCAGAAGATCCTGTGTGCCAAGTCTGAGAACAC
CAGGCTGGTGGTGCAGATCGACAATGCCAAGTTGGCCTCTGATGACTTCAGAACCAAGTA
CCAAACAGAGCTGAGCTTGAGGCAGCTTGTGGAGTCAGACATCAATGGCCTGCGCCGGAT
CCTGGATGAGCTGACCCTGTGCAAGTCCGACCTGGAGGCCCAGGTGGAGTCCCTGAGGGA
GGAGCTGCTGAGCCTCAAGAGGAACCACGAGGAGGAAGTCAACACCCTGCGCTGCCAGAT
TGGAGACCGCCTCAACGTGGAGGTGGATGCTGCCCCCACAGTGGACCTGAACCGTGTGCT
CAACGAGACCAGGAGTCAGTATGAGGCCCTGGTGGAGACCAACCGCAGGGACGTGGAGGA
ATGGTTCACCACCCAGACTGAGGAGCTGAACAAGCAGGTGGTGTCCAGCTCGGAGCAGCT
GCAGTCCTGCCAGGCAGAGATCATCGAGCTGAGACGCACGGTCAATGCCTTGGAGATTGA
GCTCCAGGCCCAGCACAACCTGAGGGACTCCCTGGAGAACACGCTGACAGAGACTGAGGC
CCGCTACGGCTCCCAGCTGGCCCAGGTGCAGTACATGATCACCAACGTGGAGTCCCAGCT
TGCTGAGATCAGGTGTGACCTGGAGCGGCAGAACCAGGAGTACCAGGTGCTGTTGGACGT
CAAGGCCCGGCTGGAGTGTGAGATCAACACATACCGGGGTCTGCTGGAGAGCGAGGACTG
CAAGCTCCCCTGCAACCCATGTGCCACCACCAATGCTTGCGGCAATTCCTGTGGGTCCTG
TGGCAACTCTCAAACACGTTGCTCTTAAATTAAGAACTTGCATCCTCTTTGAAGACGACA
ATGAAGCCATTCAGATCAAGCACAGGAAAGGTCCTTGGGTATTGCCTTTGCTGGAGCTCA
GCTGTCAATTAGAAACCTAGACATGCCAAATATATTTCTAGACATGGAAATTCTTTCCAG
ATTCGACAAGAAAAGACACACATCATCAACTTCTAATGTCTGGAAAATCCCTTCCTGTTG
AAGTGTGAGTGTCTTTGTTTCTAAAGATGTTCAGCTCCCTGTAATCCAAGCTCCAGGGTC
TACTTTTAGGGCATTTCCTGTATGTATTGTGTTTTCTGCTTTTCTAGCTTCTTTGGTATT
CTCTGGAATACAAGGAAGCTACTTCATATACTTCCCAATAAACTTTATTTCTCTGGCATA
GCAAA
>Canis lupus familiaris keratin 35 (KRT35), mRNA
AAAGTGGTATTAACTTTAATGAGGAGAAAACCCTTTGTAAAGGCCAACGCCCACTGGAGC
GGAGATATAAACCTGGGGTGAGGAGCTGCTTCTCTGCATCAGGGGGCACCGGGGCTCGAA
GACCTATCACTTGTGTCCGGGCTGCTGAGGCCATGGCTTCTAAGTGCCTCAAGGCCAGCT
TCTCTTCGGGGTCTCTCAAGGGTCTGGGAGGGGCCAGTGGGGGCTCTGCTCGTGTGTCGG
CGATGTACTCCAGCAGCTCTTGCAAGCTCCCGAGCCTCTCCCGAGGGGCCCGGAGTTTCT
CCGCGTGCTCGGTCGGGCCTACCAGGATCAGCTGTAGGCCTGCCAGCTGCCTCCCTGCTC
TCTGCCTCCCACCCGGAGGCTTTGCCACCAGCTACAGCCTGGGCGGGGGCTGGTTTGGGG
AGAGTGTCCTCACTGGCAGCGAGAAGGAGACCATGCAGTCCCTGAACGACCGCCTGGCCA
GCTACCTGGAGAAGGTGCGCCAGCTGGAGCAGGAGAATGCCAGCCTGGAGAGCCGCATCC
GGGAGTGGTGTGAGCAGCAGGTGCCCTACCTGTGCCCCGACTACCAGTCTTACTTCCGGA
CCATTGAGGAGCTCCAGAAGAAGACCCTGTGCACCAAAGCAGAGAATGCCAGGTTGGTGG
TGCAGATCGACAATGCCAAGTTGGCTGCAGACGACTTCAGAACCAAGTATGAGACGGAGG
TGTCCATGCGGCAGCTGGTGGAGTCAGACATGAATGGTCTGCGCAGGATCCTGGATGATC
TGACCCTGTGCAAATCTGACCTGGAGGCCCAGGTGGAGTCCCTGAAGGAGGAGCTGCTGT
GCCTCAAGAAGAACCATGAGGAGGAAGTAAACTCGCTGCGCTGCCAGCTTGGTGACCGGC
TCAATGTTGAGGTGGACGCTGCCCCGCCAGTTGACCTGAACCGTGTCCTGGATGAGATGA
GGTGTCAGTATGAGACCCTGGTGGAGAATAACCGCCGGGATGCTGAAGAATGGTTCAACA
CTCAGACCGAGGAGCTGAACCAGCAGGTGGTGTCCAGCTCAGAGCAGCTGCAGTCCTGCC
AGGCGGAGATCATTGAGCTGAGGCGCACGGTCAACGCCCTGGAGATAGAGATGCAGGCCC
AGCAGAGCATGCGAGATGCTTTGGAATCCACCCTGGCGGAGACCGAGGCGCGCTACAGCT
CCCAGCTGGCCCAGATGCAGTGCCTGATTGGCAACGTGGAGGCGCAGCTGGCTGAGATCC
GGGCTGACCTGGAGCGGCAGAACCAGGAGTACCAGGTGCTGCTGGATGTGCGGGCCCGGC
TGGAGGGCGAGATCAACACGTACCGGGGCCTGCTGGAGAGCGAGGAGGGCAAGCTGCCTG
GTAACCCGTGTGCCCCTGACCACTCGCCAGCCAAGTCGTGCCTCCCCTGTCTTCCTGCAG
TCTCCTGCGGTCCTGCTGCAGTCCGTACCACCTGCAGCCCCCGCCCCATTTGTGTGCCCT
GCCCGGGGGGCCGGTTCTGAGAGTGACCGGCCCAGAAAGCCGAGGCCATTGTCTCCAGGG
CTGGACTTGGCCTTTTTTCAACCTTAACCCTAAAGCCCCATCCCCTCTCTCTGTGCAGAG
CCCAGGGTGCTAGAGCCGGGCTCCGAGGGGGCTCACTGCAACTAACATCCCTCAGTCTCT
CCAAGCCTGTCTCTAAGGCTGGCCATCTCTGAAAGCCTCCTCATCATTTCAGTGGGTGTC
AGCCATGCTCTCTGTTCTCAGGCTGCCTCCTGGGTCAGGTTTTCTTTCCGGGTGCTCTTT
AGTGGGTTCTGGAATGCAATAGAGAGCTTTTGTGGGCAGAATAATAAAGTGTATTGGCTT
TGGCTCTCGCCTAACTGGCA
>Canis lupus familiaris keratin 36 (KRT36), mRNA
TTTTTTTTTTTTACAAGGTAAGAAATTCTGGATGAGTAGCAAAAATCACATTCTAATGAG
ATTAGCTTTCTGGAAGAGGAATAGGCTTTCCCAAGAGTAACATGCCAACACCCCATGGAG
AGTGTATATAAACACTCCAGAGAGGCCTTGAGAGTCTAGAACTTGGGCTCCTTGCTGAAC
TGCGACCTGCTTCTGCTAGGATCATGGCCACCCAGGGCTGCTCCCCGGTCTTCTCCTCTG
GGTCTGTCAAGGGCCTGTGTGGCACAGCAGGTGGCCTCTCTCGGGTGTCCTCTGTCCGTT
CTGTGGGCTCCTGCAGGGTCCCCAGTCTTGCTGGTGCTGTGGGGTCTGTTTCCTCTGTCA
GGCTGGGCCTGTCCAGCCTCGGGAGCTGCTTGCCAGGCTCCTACCTGTCTGCTGGGTGCC
ACCCCTCTGGCTTTGTTGGGAGTGGGGGCTGGTTCTGCGAGGGCTCCTTCAATGGCAGCG
AGAAGGAGACCATGCAGTTCCTGAACGACCGCCTGGCCAACTACCTGGAGAAGGTGCGCC
AGCTGGAGCGGGAGAATGCGGAGCTGGAGAGACGTATCCGGGAGTGGTATGAGTCTCAGA
TCCCATACATCTGCCCAGACTACCAGTCCTATTTCAAGACCATTGAGGAGCTCCAGCAGA
AGATCCTGCTGACCAAGGCTGAGAATGCCAGGCTAGTCCTGCAGATTGACAACGCCAAGC
TGGCTGCTGACGACTTTCGGACCAAGTACGAGACGGAGCTGTCCATGCGGCAGCTGGTGG
AGGCTGACACCAACGGCCTGCGCAGGATCCTGGATGAGCTGACCCTGTGTAAGGCGGACC
TGGAGTCCCAGGTGGAGTCTCTGAAGGAGGAGCTGCTCTGCCTCAAGAAAAACCATGAGG
AGGAAGTCAACACCCTCCGTTGCCAGCTCGGGGACCGACTGAATGTGGAGGTGGATGCTG
CCCCCCCAGTGGATCTCAACAAGATCCTGGATGATATGAGATGCCAGTATGAGGCCCTGG
TGGAGAATAACCGTAGAGACGTGGAGGCCTGGTTCAACACTCAGACGGAGGAGCTGAACC
AGCAAGTGGTGTCCAGCTCAGAGCAGCTACAGTGCTGCCAGACAGAGATCATCGAGCTGA
GACGCAACGTCAACGCCCTGGAGATCGAGCTGCAGGCCCAGCATAGCATGAGGAATTCCC
TGGAATCTACCCTGGCGGAGACCGAGGCTCGCTACGGCTCCCAGCTGGCCCAGATGCAGT
GCCTGATTGGCAACGTGGAGGCCCAGTTGGCCGAGATCAGGTGTGATCTGGAGCGGCAGA
ACCAGGAGTACCAGGTGCTGCTGGACGTCAAGGCCCGGCTGGAGTCAGAGATCGCCACCT
ACCGCCGCCTGCTGGAGGGCGAGGACTGCAAGCTGCCGGCTCACCCTTGTGCCACGGAAG
GCAAGCCTTCGATTAGGGTGCCTTATGTCTCCACCGTGCCCTGTGCTCCGGCTGTGCCCT
GTGGCCCAGCTCCCCAGGTCAGCACCCAGATCCGCACCATCACGGAGGAGATCAGAGATG
GGAAAGTTGTCTCCTCCAGGGAACACCTGCAGCCCTGTTCACTGTAACCAGCCCCTAGAA
GGACACTCCTGTCACTCCCGGCTCTACATGACCCCCTATTCCCTAGAGGGGCTCCCTGCT
CAGCAGATTTTTTTCTACCAAAATACTTCTTAGATTGTGTTTCTGGACTTCATTGCTTTT
GTGCTATGCAAAACTAGGTTCCCCTGGAAATATACCCAATAAAGTGTATTCTCTTGGCAT
TGCAAA
>Canis lupus familiaris keratin 37 (KRT37), mRNA
CCTTCCCAGCTGCTCTGAACCTTCTGTGCACCCTCAGCCCAACACCATGACTTCCTGCTA
CATCAACTCATCCCACTGTCTGGGCAGCACCAAGATGCCTACAGCAACAAATGTCTGTGG
CCCCTGCACTGACATTGGAGGCCAGCCTGGGTCAGAGGGCAACGCTTCATCTCTGTGCCT
GTTGGCCACCATTGCACATGCCAACCGACCACGTGTTGGGGCAACCCCTCTGGGCCAACC
CAGCCTCTGTATGCCCCACAGCTGCCAAACTGCTTGCCCCTTGCCAGGGACCCGCAACAT
TCCTGGCAACATTGGAGTCTGTGAGAACTATGGGGAAGGCGCTCCCAATGGCCATGAGAA
GGTGACCATGCAGTTCCTGAATGATCGCCTGGCCAACTACCTGGAGAAGGTGCGCCAGCT
GGAGAGGGACAATGAGGAGCTGGAGACCAAGATCCGAGAGTCAAGCAAATGCCATGAGTC
CACTGTGTGTCCAGACTACCAGTCCTACTTTCAGACCATCAAGGAGCTCCAGCAGAAGAT
CCTGTGTAGCAAGGCTGAGAATACCAGAATGGTTATCCAAATTGACAATGCCAAGCTGGC
TGCTGATGACTTTAGAATCAAACATGAGAGTGAGCTCTCCCTGCGCCAGGTGGTAGAGGC
GGACATGTGTGGGATGCACAAGCTCATGGATGACCTGAGCCTGGCCAAGGCTGACCTGGA
GGCCCAGCAGGAGTCCCTGAAGGAGGAGCTGCTCTGCCTCAAGAGGAACCACGAACAGGA
AGTGAGCATTCTGAGGGGCCAGCTGGGGGACAAGCTCCAGATTAAGCTGGATGTTGAGCC
CACCGTGGACCTGGGCAGAGTGCTGGAGGACATGAGGTGCCACTATGAGGCCATGGTGCA
GACCAGCCGCAATGATGTGGAGGAGTGGTTCCAAGATCAGTCTGAGAGCATCAGCCAGCA
GGACATGTCCTGCTCTGAGGAGTTGCGGTGCTGCCAGTCGGAGATCCTGGAGCTGAGACG
CACGGTGAACGCCCTGGAGGTGGAGCTTCAGGCCCAGCACACACTGAAAGACTGTCTGCA
GAACTCTCTGTGTGAAGCCGATGCCCGTTTTGGCACGGAGCTGGCGCAGATGCAGATCCT
GATCAGCAACGTGGAGGAGCAGCTGTCTGAGATCCGGGGTGACCTGGAGCGGCAGAACCA
GGAGTACCAGGTGCTGCTGGATGTCAAGGCTCGGCTGGAGTGTGAGATTGCCACGTACCG
GAAACTTCTGGAGAGTGAGGATTGCAAACTCCCCATCAATCCCTGCTCTACGGCTGCTTC
CCGTGTCCTTGGGCCAAGCTGTGCCCCTGCCACCTGCAGCCCTCTCTAAGCCAGTGGGAC
CAGCACTGAGAACCGATTCTGAAGGTCTGCGTTGCAGTGTGGGAGGTCAAGGCTGGTTGC
ACTGGAGCTAGGATTGTCCTCACCTGCTTAGTTTTCCTTCCAGGGAGACCAAACTCACTG
GAGGCATTTTCAATGAGTCAAAAAGTGTGACAGAAACTTCTAAGCAGTGGCTCCCTTTGT
ATGTATCCCTTTGCTGCATTCCACCCCACCCCCCAATGCTGTAATTGTCTTTCACCTAAG
CTATTGTTTGCTCCCAGTACCTCTTCTGGGATTTTGGTTCTACTCCAGTGCTTCAAACTC
TCCTAAGATGTAATTGGGTTCCTGTACCAAATGGTGAATAAAACTCCTTCCTGCATTAAG
TGCTA
>Canis lupus familiaris keratin 38 (KRT38), mRNA
GCTTGGCCTTCCCAGCTGCTCTGAACCTTCTGTGCACCCTCAGCCCAACACCATGACTTC
CTGCTACATCAACTCATCCCACTGCCTGGGCAGCACCAAGATGCCTACAGCAACAAATGT
CTGTGGCCCCTGCATTGACATTGGAGGCCAGCCTGGGTCAGAGGCCAAGGCTGCGTCTCT
GTGCCTGTCGGCCACCATCGCACATGCCAACCGACCACGTGTTGGGGCAACCCCTCTGGG
CCAACCCAGCCTCTGTATGCCCCACAGCTGCCAAACTGCTTGCCCCTTGCCAGGGACCCG
CAACATTCCTGGCAACATTGGAGTCTGTGAGAACTATGGGGAGGGCGCTCCCAATGGCCA
TGAGAAGGTGACCATGCAGTTCCTGAATGATCGCCTGGCCAACTACCTGGAGAAGGTGCG
CCAGCTGGAGAGGGACAATGAGGAGCTGGAGACCAAGATCCGAGAGTCAAGCAAATGCCA
TGAGTCCACTGTGTGTCCAGACTACCAGTCCTACTTCCAGACGATTGAGGAGCTCCAGCA
GAAGATCCTGTGTAGCAAGGCTGAGAATACCAGGCTGATTATCCAAGTGGACAATGCCAA
GCTGGCTGCTGATGACTTTAGAATCAAGCACGAAAGTGAGCTCTCCCTGCGCCAGATGGT
AGAGGCGGACATGTGTGGGATGCACAAGCTCATGGATGACCTGAGCCTGGCCAAGGCTGA
CCTGGAGGCCCAGCAGGAGTCCCTGAAGGAGGAGCTGCTCTGCCTCAAGAGGAACCACGA
ACAGGAAGTGAGCATTCTGAGGGGCCAGCTGGGGGACAAGCTCCAGATTAAGCTGGATGT
TGAGCCCACCGTGGACCTGGGCAGAGTGCTGGAGGACATGAGGTGCCACTATGAGGCCAT
GGTGCAGACCAGCCGCAATGATGTGGAGGAGTGGTTCCAAGATCAGTCTGAGAGCATCAG
CCAGCAGGACATGTCCTGCTCTGAGGAGTTGCGGTGCTGCCAGTCGGAGATCCTGGAGCT
GAGACGCACGGTGAACGCCCTGGAGGTGGAGCTTCAGGCCCAGCACACACTGAAAGACTG
TCTGCAGAACTCTCTGTGTGAAGCCGATGCCCGTTTTGGCACGGAGCTGGCGCAGATGCA
GATCCTGATTAGCAACGTGGAGGAGCAGCTGTCTGAGATCCGGGGTGACCTGGAGCGGCA
GAACCAGGAGTACCAGGTGCTGCTGGACGTTAAGGCTCGGTTGGAGTGTGAGATCAACAC
ATACCGGAAACTTCTGGAGAGCGAGGATTGCAAACTCCCCTGCAATCCATGCTCCACTGC
TGCCTCCTGTGTCACATCCCCCTGTGCAACTCGTCCAAGCTGTGCCCTCTGCCCCACTTT
TGTGTCCGGGTCAGCCTGTGGAGCCAATACCGGGAGCCGGTTTTGAATGCCCACGCACCA
GCAGGGGCAGTTAAAGCAAGAGGATGCCCAAGGAGAAATGCTTTTTATATATGCAGGCAC
TCGGTTTCTAACTATTGCTGACTTTTTGTACGTAGAGGCCTTTCCAAAGGTGACAGAATA
TCAGGAGAAGTGGAATCTTGGTTGGGAGGCTTCCTTCTCAGTTCCAGATTTTCCCAGATA
AGTTTCATGACCTCAGTGGCTGGATCCCAACCACCAGTGGTGGCTTGGGAATATCTACAT
TGAAGATACTCAGGCATAGGATCAGATTGAAAAAGTATCTTGGGGAGAGGATGGGGTGGG
ACCTGAAATTGCATTTGCATTTCAAAACACCAATTTTAGTTTGAAAATTTCCAGTTTGTG
GCCAGGAAAGTGAAGAACAAACTTCACTGTTTGGGATTCCCTCCAACTGATTCCATCTAA
CATCTGCAGCCTCAGATAATGGCTCCAGAGAGGGAGCAAAGGAACTAGATACTACATATC
TGACCACTTCCTCCTCTATTTCCTTTCTCCTTTCATCCTGCCTCCCTGCTTTTGAAGTGG
CTCCATTTCCTCTCTAGGGTAAGTTAAGAGCTTCCCTTGTATCAGATCTCAGCTCTCTCC
ACTCAGAGTCCTATCTGACCAAAGGACCGGTCTTGCCTCTTGCTCTGTAAAGGGAACTTT
CAGATTAAAAAAATCTCTCTTCTCTAGAAATCTTGACTTTCTTAACTATTGGCTGGCTAC
ACCTCTCTTCATCTAATTTGACAGTAACATTTGAACAATGACTTTATATTTTCTAGTACT
TTCTCCTGAAATATTAAAACCTATTGATTCAATAGACCACACTGTTGGGCATGATGATTT
AGGGTAATGGAAAATATATCTACAATATTTCCAAAATTTTTCTTCTTGCTTACCTTCTGT
GCTCCCACCTTACGTCTTACCACTCTCTCCCTTCCTCACCACGATGCCGCCACATTGGCC
AGTGTATTCCTTGGGTGTCCCTGAGACTGGTCCCTGCTTTTCCTCCTCCCTAGAATGCTT
TCCTTCTCCTTACTACTCAGGGCTCAGAAGAAATGTCACTCCCTCCAAGAGCTCCTGCTT
GGCCATCCGTCCACAATGATTACAGCCTTGTCACTCTCTGTCCTGCTTACTGTCACCATG
GTAGCCCTCAACAGCTAAAATTGCCTGCTTCTCCATTGTTTTCTCATTAAAATGCTTCTT
GAAGATCAGCATTGTACACTGCTGCTTCCCCAGAGCCTAGCTCACTGCTTGATAAAGAGT
AGATGCTTAATAAACATCTGTTAAAAGGA
>Canis lupus familiaris keratin 39 (KRT39), mRNA
CAGTCACAGCTGCTTGAGCTTTCCATCAGGACCACAGACTGAAACGAAAACTGGGTGCTC
ACTATGGATACTAAAGGCTGTACAACGATTTCTTGTTCAACGCCACAGCAACGCTGCTCT
CGGATTACAAATTTTCAGACCATTTCTTCTAACGCTAACTGCCAACACAGTGGTCTTGAA
GCCAACAGCCGCCAACCAACTGGCCACGTTCTGTGGGCTGCCAGACCCACTCCTTGTTTT
TATTTCACACCCATCTGCTTAATAAACAACGTCAATGCCTGTCTACCTCTGGATGACTGC
GGCTGGTGTGGTGAAGGCATCAACAGTAATGAGAAAGAGACCATGCAAATCTTGAATGAG
CGCCTTGCTAACTACCTGGAGAAGGTACGGACCTTGGAAAAAGAGAATGCTGAACTGGAA
TGCAAAATCCTGGAGGAGTGTAACAAAGAATTCTGTGTTGTATGTCCTGACTACATGTCC
TACTACGCTACCATTGAGGAGCTCCAGCAGAAGATCTTGTGTACCAAGGCTGAGAATTCC
AGACTGGTCTCACAAATTGACAACACCAAACTGGCTGCTGATGACTTGAGAGCCAAGTAT
GAAGCTGAGGTGTCTGTACGCCAGCTGGTGGAGGCTGATGCCAAAGGCCTACAGCAGATT
CTGAATGCACTGACCCTGGCCAAGGCTGACCTGGAGGCACAAGTCCAGTCTCTGAGGGAG
GAGCTCCTCTTCCTCAAAAACAAGCATGAAGAGGAAATCAACTCCTTACAGAGCCAGCTT
GGGGACAGACTCAACATTGAAGTGACTGCTGCCCCTTCTGTTGACCTAAACAGGGTTCTA
CAAGAAATGAGATGTCAGTATGAGTCCATCATGGAGACAAATCGCAGAGAAGTGGAACAG
TGGTTCAACACACAGATGGAGGCACTGAACCAGCAGGTGGTGACCAGCTCTCAACAGCAG
CAGTGCTGCCTGAAGGAGATCACTGAACTGAGACGTACCATGAATGCTCTGGAGATTGAA
CTGCAGGCCCAGCACCGAATGAGAGATTCCCAAGAATGCATCTTGGTGGAGACAGAGGCC
CGCTACACAGCTTTACTGGCCCAGATCCAGTGTCTGGTCGATAACATAGAGGCTCAGCTG
GCAGAGATACGGTGTGCCCTGGAAAGACAGAACCAAGAATATGAGATTCTGCTGGACGTC
AAGTCCCGGCTGGAGTGTGAGATTGCCATATACCGCAGCCTTCTGGAGAGTTCAGAAGTC
AAGCTTCTCTGTAACCCGTGTGCCACCAAATGTGAGCCTTCAAGTAAGGCCAGCGCCATG
GAATGCACAGCTCTGGTTTACAATACACCATCCTCAGATTCCCGCAGGACACAGGAGCCT
TGCTGTGCCTACAGAGTCCTTCCCCGAATACTGGTTAAAATCTGCACCATCACTCAGGAG
ATTCAGGATGGCAAAATCATTTCTTCCCATGAGCATGTGCAGCCTTGCTTCCTTATCAGA
ATTGCCAGAGTTTGACATCCCAAG
>Canis lupus familiaris keratin 40 (KRT40), mRNA
AGTCAATTGGAGTTTTGCAACTAGTCTTGTTCTTCACTTCTAATAGGATGACTTCTGACT
GTTTCCCCACGTGCTGCTCTTCTGAATCCTGTGCCCAGGCTTCCGACTGTGCACTTGCTT
CAACCTGTTCCATGGAGGCCACCTGCCTCCCCAGTGCCCCTGCTACATCCAGATGCCAGA
CCCCTAGCTTCCTATCCAGGTCTCGCTTGCCAACTAGTTGCCTCACACCATGCTACTTTG
CTGGGAATTATAATATTCCTTGCTTGGTGGGGAACTGTGCTTGGTGTGAGGATGGGGTGT
TCAACAGCAATGAGAAGGAGACGATGCAGTTCCTGAATGACAGACTTGCCAACTATCTAG
AGAAGGTCCGTGGCCTGGAAGAGATGAACGCAGAGCTCGAATGCAGGATTCGAGAACAAT
GTGAAGAGGATATCCCACTGGTGTGCCCTGATTATCAGTGTTACTTTGACACTATTGAAG
AGCTTCAGCAAAAGATCTTATGCACGAAGGCAGAAAATTCCAGACTTGCTGTGCAACTTG
ACAACTGCAAACTGGCTGCTGATGACTTTAGGTCAAAGTATGAGTCTGAACTGTCTCTTC
GCCAGCTGATAGAGACGGACATTGGTGGCCTGCGTGGGATCCTGGATGAGCTGACTCTGT
GCAAAGCTGATCTAGAGGCCCATGTGGAGTCTCTGAAGGAAGATCTCCTTTGCCTTAAGA
AAAACCACAAAGAGGAGGTTGACTTGCTTCGTGGACAGTTGGGTGACCGACTCAGTGTAG
AGCTGGACACTGCCCCCACCATCGACCTCAACAGGGTCCTGGAAGAGATGCGTTGTCAGT
ATGAAACCGTGCTGGCCAACAACCGTAGAGACGTGGAAGAATGGTTTGCTGTTCAGACAG
AGGAGCTGAATCAGCAGCAGCTGTGCAGCGCAGAGCAGCTGCAAGACTGCCAGACAGAGA
TCCTGGAACTGAAACGCACAGCCAATGCTCTGGAAATTGAGCTCCAAGCACAGCAAAGCC
TGACAGAGTCTCTGGAATGCACTGTGGCAGAGACGGAGGCCCAGTATAGCACCCAGCTGG
CCCAGATGCAGTGCCTGATTGATAACGTGGAGAACCAGCTGGCTGAGATCCGCTGTGACC
TGGAGCGGCAGAACCAGGAGTATGAGGTGCTGCTGGACACAAAGGCTCTGCTGGAGGGTG
AGATCAACACATACCGAGGTCTCCTTGAGAGTGAAGACAGCAGGCTTCCTTGTAACCCGT
GTTCTACAATAAGCACATCAAGCAACACTTGTGAGGCATGCTCAGCGTATCTGATTTGCA
CGGTCGAAAACTACTGTGCATGAATGTTCAACCCTCGGCGCAGTGGATAGAGGAGTCAAA
GCCAGCAGTGTC
>Canis lupus familiaris keratin 41 (KRT41), mRNA
TCCAACTGTGGGCAAAGCACACATCTGGCTTTCAGCCCCATGACTTCTCATCATTGCAGT
TCTCTCCTCAGTAAACAGGTTTCAGAGGCCAAGGCTGCATCCCTGCGCTTGTCAGCCACC
GTGGCACATGCCAACCGACTGCGTGTGGGGGCAACCCCTCTGGGCCAACCCAGCCTCTGT
ATGCCCCACAGCTGCCACACTGCTTGCCCCTTGCCAGGGACCCGCAACATTCCTGGAAAC
ATTGGAGTCTGTGAGAACTATGGGGAAGGCGCTCCCAATGGCCACGAGAAGGTGACCATG
CAGTTCCTGAATGATCGCCTGGCCAACTACCTGGAGAAGGTGCGCCAGCTGGAGAGGGAC
AATGAAGAGCTAGAGACCACTATCCGAGAGGCAAGCAAATGCCACGAGTCTAGCATGTGT
CCAGACTACCAGTCCTACTTTCAGACCATCGAGGAGCTCCAGCAGAAGATTCTGTGCATC
AAATCTGAGAACAACAGGCTGGTTGTGCAAATAGACAATGCCAAGCTGGCTGCAGATGAC
TTCAGGACCAAGTACCAGACAGAGCATTCACTCTGCCAGCTGGGGGAAGCTGACATTTGC
GGCCTGCGCAGGATGTTGGATGACCTTACACTTGCCAAGTGCGACCTGGAGGCCCAGCTG
GAGTCCCTCAAGGAGGAGCTGCTCTGCCTTAAGAAGAACCATGAGCAGGAAGTCCACATC
CTTAAGTGCCAGCTGGGAGATAAGCTCCAGATTAAGCTGGATGTTGAGCCCACCGTGGAC
CTGGGCAGGGTGCTGGAGGACATGAGGTGCCACTATGAGGCCATGGTGCAGACCAGCCGC
AATGATGTGGAAGAGTGGTTCCAAGATCAGTCTGAGAGCATCAGCCAGCAGGACATGTCC
TGCTCTGAGGAGTTGCGGTGCTGCCAGTCGGAGATCCTGGAGCTGAGACGCACGGTGAAC
GCCCTGGAGGTGGAGCTTCAGGCCCAGCACACGCTGAAAGACTGTCTGCAGAACTCACTG
TGTGAAGCCGATGCCCGTTTTGGCACGGAGCTGGCGCAGATGCAGATCCTGATCAGCAAC
GTGGAGGAGCAGCTGTCTGAGATCCGGGGTGACCTGGAGCGGCAGAACCAGGAGTACCAG
GTGCTGCTGGACATTAAGGCTCGGTTGGAGTGTGAGATCAACACATACCGGAAACTTCTG
GAGAGCGAGGACTGCAAGCTCCCTTGCAACCCATGTGCAACCCCAGCAGCCAGCACCCTC
TGTCCAGCCCCTGCAGCCTGTACCCCCTGCTCTCCCTGCTGTTCTGGGCCCCCTCGGGCC
TCCTGTGGTACCTGTTCATCATCTCGATGCTGACACACTCCTCAGCCTGAGGAATCAGGA
AATGGGAACCATCTGCAGCCCGGCTGGCTCCACTCTGCAGGCCTGCCACCCCAGGCCTTG
CTCCCCCAGCCAGCTGGACAGGTAGTGCTTCTCTGCTGTTGGGCTTTCCAGTCTGGCAGC
TCAGCCCTGGCCCCTGGATTTGGGCTTCCTCTCCTTAAGGTGTCTTGGATGCTCCTTTTG
CTTCCTTTTGTTGCCTCACAGTCTGAGCTGTGGTAGATATCTTTGTTTTTATTTTGCTAA
TAAACTTCACTTTGGC
>Canis lupus familiaris keratin 42 (KRT42), mRNA
TCCACCCATTCCCGCTGGTTCCCTGCCCTCCTCCCTTGCCCTGTCTTCCTACCTGGGTCC
TGTCTGGACCCCTAAGGGCTCTGGGTCCTTTTGGGGGAGGGGCCCCGGACAGCTGATGTG
GCTCTCCTGGAACGGTGCGGTGTTCTGGGCGCTACCTCTGACCTCAATTTCCCTGATGGC
ACCGCCTCTCTAGATTCCATCAAAGACCATGGGAGACAGGAATTACCCCATTTTACAAAT
GAGGAAGACCAGACCCTGCTCCCGACTCGTGGACACCATGGCTGCTACCACCACCAGCAT
CCGCCAGTTCTCAACCTCCGGCTCCGTCAAGGGCCTGTGCGGGCCCGGAGGGGGCTTCTC
TCCGATGTCCTCAGTTCGTGTAGGGGGCGCCTGCAGGGCCCCCAGCCTCCTGGGAGTCGG
CAGCTGTGGCACCATGTCGGTCACCTCGTCCCGCTTCTCGGCGGGCTTGGGGGGTGGCTA
CGGTGGCGGCTACACCTGCAGCCTGGGTGGGGGCTTCGGCTCTGGCTTCGGCTCCGGCTT
TGGAGCGGGCTTCGGCGTGGGCTTCGGCTCCGGCTTCAGCTCCTCGGACGCCCTGCTAGG
GGGCAGCGAGAAGGAGACCATGCAGAACCTCAACGACCGCCTGGCCTCCTACCTGGACAA
GGTGCGCGCCCTGGAGGAGGCCAACGCCGACCTGGAGGTGAAGATCCATGACTGGTACAA
GAAGCAGGGGCCTGGGCCCGCCCGCGACTACAGCCACTTTTTCAAGACCATCGAGGAGCT
GCGGAACAAGATCCTGGCGGCCACCATTGACAACGCTAGCCTGGTGCTACAAATCGACAA
CGCCCGCCTGGCAGCTGATGACTTCCGCACCAAGTATGAGACAGAGCTGAACCTGCGCAT
GAGCGTGGAGGCTGACACCAATGGCCTGCGCCGGGTGCTGGACGAGCTGACCTTGGCCAG
AGCTGATCTGGAGATGCAGATCGAGAGCCTCAAGGAGGAGCTGGCTTACCTGAAGAAGAA
CCACGAGGAGGAAATGAATGCCCTGCGAGGCCAGGTGGGTGGGGATGTCAGCGTGGAGAT
GGACGCCGCCCCTGGTGTGGACCTGAGCCGCATCCTGAATGAGATGCGCGACCAGTATGA
GAAGATGGCAGAGAAGAACCGCAAGGATGCCGAGGACTGGTTCTTTAGCAAGACGGAGGA
GCTGAACCGGGAGGTGGCCACCAACACCGAGGCTCTGCAGAGCAGCAGGACGGAGATCAC
GGAGCTCCGCCGCTCTGTGCAGAATCTGGAGATTGAGCTGCAGTCTCAGCTCAGCATGAA
AGCCTCGCTGGAGGGCAGCCTGGCGGAGACCGAGGCCCGCTATGGGGCCCAGCTGGCCCA
GTTGCAGGGGCTCATTAGCAGCATCGAGCAGCAGCTGGGTGAGCTCCGCTGTGACATGGA
GCGCCAGAACCAAGAGTACCAGGTCCTGCTGGATGTGAAGACGCGGCTGGAGCAGGAGAT
TGCCACCTACCGCCGCCTGCTGGAGGGCGAGGATGCCCATCTGGCCACCCAGTACTCCTC
TTCCCTGATTTCACAGCCCACCCGGGAAGCCACAGTGACCACCCGCCAGGTGCGCACCAT
CATGGAAGAAGTTCAGGATGGCAAGGTGGTCTCCTCCCGCGAGCAGGTCCACCGCTCCAC
CCACTGAAGCTCCTTCTGACCTGTGACAGCCTGGCCTTGAGGGTCATGGGGCAGCCATTG
CCTTGGGCTCCCAGCATGCTACTGCCGCACCCTGAGTGCCCATCTGGGCCACCACCCAAG
AGCTGTTGCCTTTCTGTAACTGTTTCCTGCAGCCCCTCACTGAGGGGGCCTCCTGGAATT
GCCCTAGTGACTGCTATTAAAGCTTTGCCTGAAGTTC
>Canis lupus familiaris keratin 71 (KRT71), mRNA
GTAGGATTCGGCCTCCGTCCCTCCAGCATCTGAACTCCATCTCCACCACCAGCATGAGCC
GCCAATTCACCTGCAAGTCGGGAGCTGCCTCCAAGGGGGGCTTCAGCGGCTGCTCGGCAG
TGCTCTCCGGGGGCAGCTCATCCTCCTACCGGGCAGGGGGCAAAGGGCTCAGCGGAGGCT
TTGGGAGCCGGAGCCTCTACAGCCTGGGGGGCATCCGGAACATCTCCTTTAACGTGGCCA
GCAGCAGCGGGAAGAGCGGAGGTTATGGGTTTGGTCGAGGCCGGGCCAGTGGCTTTGCTG
GGAGCATGTTTGGCAGTGTGGCCCTGGGGCCCGTGTGCCCGTCCGTGTGCCCTCCGGGGG
GCATCCATCAGGTCACGGTCAACAAGAACCTCCTGGCCCCCCTCAACGTGGAGCTGGACC
CCGAGATCCAGAAAGTGAGAGCCCAGGAGCGGGAGCAGATCAAGGCGCTGAACAACAAGT
TCGCCTCCTTCATCGACAAGGTGCGGTTCCTGGAGCAGCAGAACCAGGTGCTGGAGACCA
AGTGGGAGCTGCTGCAGCAGCTGGATCTGAACAACTGCAAGAACAACCTGGAGCCCATCC
TCGAGGGCTACATCAGCAACCTGCGGAAGCAGCTGGAGACGCTGTCCGGGGACAGGGTGC
GGCTGGACTCGGAGCTGAGGAGCGTGCGGGACGTGGTGGAGGACTACAAGAAGAGGTACG
AGGAAGAAATCAACAGGAGGACGGCTGCAGAGAATGAGTTTGTGCTGCTCAAGAAGGATG
TGGACGCGGCTTATGCCAATAAGGTGGAGCTGCAGGCCAAAGTGGACTCCATGGACCAGG
AGATCAAATTCTTCAAGTGTCTCTATGAAGCCGAGATCGCTCAGATCCAGTCCCACATCA
GCGATATGTCCGTCATCCTGTCCATGGACAACAACCGGGACCTGAACCTGGACAGCATCA
TCGACGAGGTCCGCGCCCAGTACGAGGAGATCGCCCTGAAGAGCAAGGCCGAGGCCGAGG
CGCTGTACCAGACCAAGTTCCAGGAGCTGCAGCTGGCAGCCGGCCGGCATGGGGATGACC
TCAAAAACACCAAGAACGAGATCTCGGAGCTCACCCGGCTCATCCAGAGAATCCGCTCAG
AGATTGAGAATGTGAAGAAGCAGGCTTCCAACCTGGAGACGGCCATCGCCGATGCCGAGC
AGCGGGGTGACAATGCCTTGAAGGACGCCCGAGCCAAGCTGGACGAGCTGGAGGCCGCCC
TGCACCAGGCCAAGGAGGAGCTGGCCCGGATGCTGCGCGAGTACCAGGAGCTCCTGAGCC
TGAAGCTGGCCCTGGACATGGAGATCGCCACCTACCGCAAGCTGCTGGAGAGCGAGGAGT
GCAGGATGTCAGGAGAATTTCCCTCCCCTGTCAGCATCTCCATCATCAGCAGCTCCAGCG
GCAGCGGCGGCTACGGCTTCAGGCCCAGCTCGGTGAGCGGCGGCTACGTGGCCAGCAGCG
GCAGCTGCATCTCCGGCGTGTGCAGTGTCCGCGGCGGGGACGGCCGGGGCAGGGGCAGCG
GCAGCGACTACAGGGATACCCTGGGGAAGGGCTCCAGCCAGAGCACCTCCTCCAAGAAGG
CCGGCAGGTAGAGACGCTGCCACGCCACCGCCACCGCCACCGCTGCCACGTCCCCAGCTG
TCTCCCACGCGCGCTCTCCCGTCCCTGTCAGCCCCTCTCCACCCTGCCCTGCTCCCTACT
TCCCCCAGCCTGCGTCTTCCTGAGCCTGGACAGGTGTGGATGGCCCTACCTGGCGAAATT
CCTCCTGGCTGAGGTCCCCCCAGCCGGGCCGTGGGCTCAGCTCAGCTCCCGGCCTTCCGC
CCTCCGCTCAGCCTCCGGCTCCGTCACCAACTACAGTCTGGCTCCCCGGGTCACAGACCG
AGGCCCCGCTCTCACACTGGGGCCTCTGTCCCAGTGACTGCCTAAGCTGGGAGCTGGTTC
TGTGTTCAAGAGAAGGAAGGCCGAAGGGCACCAGCCAAGAGAGGCCGGTCCCCACGCCAC
CCTGGCCCCGTCTCATGGCTCATTCCGAGTAGGACCAAGTACGACTCAGGTCTCTCTTCG
CTCTCCTGTATCCAGAAGCAGAGAAGAGGAGGCCCCTCCACATCTCCTTTCTTCTTAGAG
GCCCTCCCATTGCATCCTCAATAAACAGC
>Canis lupus familiaris keratin 72 (KRT72), mRNA
CTGCACCCCGGCCTGCACCCCGGCCTCGCTCAGCCCCGCCCGCCCGCAGCATGAGCCGCC
CGCTGCACCTCCGGCCCGCGGGTGAGCGCCCGGCCTTCAGCGGCTGCTCGGCCGTCCTCG
CGGGCAGGGGCAGCGCCAGCTCCGTGTCCCTCTGGGCCGGCGCCAAAGGCACGGCCGCCT
TTGGCAGCAGGAGCCTCCTGAGCCCGGGGGGCGGCCGGCGCCTGGCCCTGGCCCCCGTGG
CCGGCCGGAGGGGCGCGTCCACACTGGGCCACTGCTCGGGCTCGGGGGGTGGCCGGCTGG
GTGGCTTCGTGGGCACCGTGTTCGGCAGCGCTGGGTTGGGGCCCGTGTGCCCGTCTGTGT
GCCCGCCCGGCGGCATCCCTCAGGTCACCGTCAATAGGAGCCTCCTGGCCCCCCTCAACG
TGGAGCTGGACCCCGAGATCCAGAAGGTGCGCGCCCAGGAGCGGGAGCAGATCAAGGCCC
TGAACAACAAGTTTGCCTCCTTCATCGACAAGGTGCGGTTCCTGGAGCAGCAGAACCAGG
TGCTGGAGACCAAGTGGAACCTGCTACAGCAGCTGGATCTGAACAACTGCAGGAAGAACC
TGGAGCCTATTTATGAGGGCTACATCAGCAACCTGCGGAAGCAGCTGGAGACACAGACGG
GCGACAGGGTGCGGCTGGACTCGGAACTGAGGAGCATGCAGGATTTGGTGGAGGACTATA
AGAAGAGGTACGAGGTGGAGATCAACAGACGCACAGCTGCTGAGAATGAGTTCGTGGTGC
TCAAGAAGGACGTGGACGCCGCCTACATGAACAAGGTGGAGCTCCAGGCCAAGGTGGACT
CCCTGACAGATGAGATCAAGTTCTTCAAGTGCCTCTACGAAGGGGAGATCGCTCAGATGC
AGTCCCACATCAGCGATATGTCCGTCATCCTGTCCATGGACAACTACCGGGACCTGGACC
TGGACAGCATCATTGACGAGGTCCGCGCCCAGTATGAGGAGATCGCCCTGAAGAGCAAGG
CCGAGGCCGAGGCGCTGTACCAGACCAAGATCCAAGAGCTGCAGGTCACAGCGGGCCGGC
ACGGGGATGACCTCAAACTCACCAAGGCCGAGATCTCAGAGCTCAACCGCCTAATCCAGA
GGATCCGCTCCGAGATAGGGAATGTGAAGAAGCAGTGCGCCAACCTGGAGACGGCCATCG
CCGACGCCGAGCAGCGGGGCGACTGTGCCCTGAAGGACGCCCGGGCCAAGCTGGACGAGC
TGGAGGCCGCCCTGCACCAGGCCAAGGAGGAGCTGGCCCGGCTCCTGCGCGAGTACCAGG
AGCTCCTGAGCACGAAGCTGGCCCTGGACATGGAGATCGCCACCTACCGCAAGCTGCTGG
AGGGCGAGGAGTGCAGGATGTCTGGTGAACATCCCAGCTCCGTGAGCATCTCTGTCATCA
GCAACACTGGCGCGGGGGCAGGAGGCGCCGGCTTCAGCGTGGGCTTTGGCGCCTCGAGCA
GTTTCAGCTTCAAACCTGCGGCCGTGGACGTCAAGACCAAAGGCGGCTGCGGCAGCGAGT
TCAAGGATCCCGGGCCCAAGGGCTCAGGCGGCAGCTGCGCAGCCAGGAAGGCCTCGAGGT
GAAGCGCGGGGCAGGCCGCAGCGGCCCTGTGCGTGCAAAGCCGCAGAGCCCAGCTGCGCC
CCCGCCCCAGCCCGTCCGGGCCCCCACCCTGCCCGCGCCATCCCCCGCCCCGTGGTCCGT
GGCGGCGCCCGCTCGACCTGGGAAAGCCAATCACCTCCTCCGTGGCCCCCCGGGGCAGAG
AGAACACACCCCCAGGCGTGACCCCCTCTGCCCCCGTCTTTCCTGGGCCTCTGCAGCCAG
GGGCGCCCCTCGGGTCATGTCCACTTCTCCGCTTCTCCTGCAATAAACGACCAGTGCCGC
GGGA
>Canis lupus familiaris keratin 73 (KRT73), mRNA
TAAGGGTTAGCATCTTATTCCATCTCTCTGGCCTCCCCAGCATGAATCGCCAATTCACCT
ACAAGTCGGGAGCTGCCTCCAAGGGGGGCTTCAGCGGCTGCTCGGCAGTGCTCTCCGGGG
GCAGCTCATCCTCCTACCGAGCAGGGGGCAAAGGGCTCAGCGGAGGCTTTGGAAGCCGGA
GCCTCTACAGCCTGGGGGGCACCAGGAGCATCTCCCTCAACATGGCCAGCGGCAGTGGGC
GGGTGGGTGGCTATGGGTTAGGTCGAGGCCGGGCCAGTGGCTTTGCTGGGAGCATGTTTG
GCAGTGTGGCCCTGGGGCCCGTGTGCCCGTCCGTGTGCCCTCCGGGGGGAATCCATCAGG
TCACGGTCAACAAGAACCTCCTGGCCCCCCTCAACGTGGAGCTGGACCCCGAGATCCAGA
AAGTGCGCACCCAGGAGCGGGAGCAGATCAAGGCTCTGAACAACAAGTTCGCCTCCTTCA
TCGACAAGGTGCGGTTCCTGGAGCAGCAGAACCAGGTGCTGGAGACCAAGTGGGAGCTGC
TGCAGCAGCTGGATGTGAACAACTGCAAGAACAACCTGGAGCCCATCCTCGAGGGCTACA
TCAGCAACCTGCGGAAGCAGCTGGAGACGCTGTCCGGGGACAGGGTGCGGCTGGACTCGG
AGCTGAGGAGCATGCGGGACGTGGTGGAGGACTACAAGAAGAGGTATGAGGAGGAGATTA
ACAAGCGCACAACTGCCGAGAATGAATTTGTGGTGCTCAAGAAGGATGTGGATGCAGCTT
ACATGAGCAAGGTGGAGCTTCAGGCCAAGGTGGATGCCCTGGATGGAGAAATCAAGTTCT
TCAAATGCCTGTATGAGGGGGAGATCGCTCAGATCCAGTCCCACATCAGTGACACATCTG
TCATCCTGTCCATGGACAACAATCGGGACCTGAACTTGGACAGCATCATTGCTGAGGTCC
GTGCTCAGTATGAGGAGATCGCCTTGAAGAGCAAGGCTGAGGCTGAGGCGCTGTACCAGA
CTAAGTTCCAGGAGCTCCAGCTAGCGGCCGGTCGGCATGGAGATGACCTCAAACATACCA
AGAACGAGATCTCCGAACTGACTCGCCTTATCCAAAGGCTGCGCTCGGAGATTGAGAGTG
TGAAGAAGCAGTGCTCCAACCTGGAGACGGCCATCGCCGATGCCGAGCAGCGGGGCGACT
GTGCCCTGAAGGACGCCCGGGCCAAGCTGGACGAGCTGGAGGCCGCCCTGCACCAGGCCA
AGGAGGAGCTGGCCCGGATGCTGCGCGAGTACCAGGAGCTCATGAGCACGAAGCTGTCCC
TGGACATCGAGATCGCCACCTACCGCAAGCTGCTGGAGGGCGAGGAGTGCAGGATGTCTG
GAGAATACACCAACGCCGTGAGCATCTCAGTCATCAGCAGCACCCCGGCGGGCACCGCGG
GCACCGGGGCCGGCTTCGGTTTCGGCGGCGCTGGCAGCTACGGTTACCGGCCCAGCTCGG
TCTCCGGGGGCTACGGCGTGCTGTCCGGGGGCTGTGTCACCGGCAGTGGCAACTGCAGCC
CCCGTGGGGAGTCCAAAACCAGGCTGGGGAGTGCGAGCGAGTTCAAGGACCCCCAGGGGA
AGACCTCCGCTCTGAGCTCCCCCGCCAAGAAAACCCCGAGATCAAACAAAACAAAAAAAA
AAAAAAAAAAGAAAAAGAAGCCCATTTCCCAGCTGTCCACCTCGCCCTGCTTTTCCTCCG
GTCGCCCTTCCCTGGGAAAACTCCTGTCTCACATTTATCCTGCTCTCCTCCTTGCTTCTC
TTCGCCACTGACATTTCCTCTCCTCCACCTCCCGCCTTAGCGTTTGTTAATCTAGATTCG
GGATTCCAGCCCATCCTTGTGCGTCCATACCCGGAGACCCCCTACCTCAGTCTCCCCTTC
CTGCAGCGCTGCCAGCAATGATGGCCTGGACCTCGCCCCAGCCTGCAGGCCTCCCCCAGA
GGAAGGTTCCTCTCAGTGGGGACCCCCTTCTCACCCCGGCTTAGGAGGTTATTTGACCAT
ATGCTCCACGGGTGAGACGCCAGGTGATGGGTTATATCTTGCAGGCCCCCTGCGTGTATG
GAGGCCTGGGGGTAGCCCTGAGGGTTGGTCCCATTCATGAAGGGTTGTGCCCTCAGTATG
TACGTCCTTGTCTTGTTCGGGCTTTATCTCCCTGCTTCCCGTGTCTCACCAATAAACTTA
ATAAAAC
>Canis lupus familiaris keratin 74 (KRT74), mRNA
CTCTGTCCGTGGTGCCCGCTTCCTCCAGCTCTTTCCCACCATGAGTCGGCAGCTGCGCGT
CAAGGCTGCAGGTGACACCGGTGGCTTCAGCGGGCGCTCGGCAGCGGTGCTCGGGCAGGC
TGCGGGCCCTGCGGCTTCTTACCGCGCAGCTGGCAAAGGGCCTGGGGCCGGCTTCGGCTC
TCAGAGCCTCTACAGTCTCGGAGGGAATCGGCGTAGTTCCCTCGGCGGGGCTGCTGGTGG
GGTTCGGACCGCGGGCTCCAGCTTTGGGCCTGGCCCTGGGTATGGACGCGGCCGGGCCAC
TGGCTTTGCCGGCAGCATGTTTGGCAGCATGGCCCTGGGGCCCGTGTGCCCGTCCGCGTG
CCCGCCTGGGGGCATCCATCAGGTCACCGTCAACAGGAGCCTCCTGGCCCCCCTCAACGT
GGAGCTGGACCCCGAGATCCAGAGAGTGCGCACCCAGGAGCGGGAGCAGATCAAAGCTCT
GAATAACAAGTTTGCCTCCTTCATCGACAAGGTGCGGTTTCTGGAGCAGCAGAACCAGGT
GCTGGAGACCAAGTGGGAGCTGCTGCAGCAGCTGGATCTGAACAACTGCAGGAAGAACCT
GGAGCCCATCCTCGAGGGCTACATCGGGAACCTGCGGAAGCAGCTGGAGACGCTGTCGGG
GGACAGGGTGCGGCTGGACTCGGAGCTGAGGAGCGTGCGGGACGTGGTGGAGGACTACAA
GAAGAGGTATGAGGTGGAGATTAATCGTCGCACGGCAGCAGAGAACGAGTTTGTGGTGCT
CAAGAAGGATGCAGATGCAGCCTATACGGTCAAGGTGGAGCTCCAGGCCAAAGTAGACTC
TCTGGACAAAGACCTCAAGTTCCTCAAGTGTTTGTATGATGCGGAAATAGCCCAGATTCA
GACTCATGCCAGCGAAACCTCCGTCATCCTGTCCATGGATAACAACCGGGACCTGGACCT
GGACAGCATCATCACCAAGATCCGAGCTCAGTACGAGGAGATCGCCCTGAAGAGCAAGGC
CGAGGCGGAGGCGCTGTACCAGAGCAAGATCCAAGAGCTGCAGCTGGCAGCAGGCCGGCA
CGGTGATGACCTCAAACACACCAAGAACGAGATGTCGGAGCTGAACCGGCTCATCCAGAG
GATCCGGTGTGAGATTGCGAATGTAAAGAAGCAGTGCGCCAACCTGGAGACGGCCATCGC
CGACGCCGAGCAGCGGGGCGACTGTGCCCTGAAGGACGCCCGGGCCAAGCTGGACGAGCT
GGAGGCCGCCCTGCACCAGGCCAAGGAGGAGCTGGCCCGGATGCTGCGCGAGTACCAGGA
GCTCCTGAGCCTGAAGCTGGCCCTGGACATGGAGATCGCCACCTACCGCAAGCTGCTGGA
GGGCGAGGAGTGCAGGATGTCTGGTGAGAATCCGTCCTCTGTGAGCATCTCCGTCATCAG
CAGTGGTGGAAGCAGCTACTACCGCCCCGACCCTTCCACCGGTGCCGACGCCGGGGCTGG
CAGCGTGGCAGGCGGCTCCGGCAGCGCTTGGGCCAGGCAGACCAGGGCCAAAGGGGCACG
AGTGGGAGACCTCAAGGACCCCCAGGACCTCAAGGGCAAGAGTGCACCAGCCAGCGCCCC
AGCCCGGAAAGCCGCCCGATAAGCCCCGAGGACCCACTGCCCCCAGCACCTGGGAGAAGG
GATGCCCTTGCTGCCACCCACCCTGGCGTTGTCTGCTGTCCCCCACCCCCACCCCGGAGT
CCTGGGACTGTCTATAGTGCACTCAGCCACCGTGCCGTGGCTCACCTCACTGTCCAGCTC
GGACTGGCCCCATCGCCTCTCTGTCTCCTCAGGTCCCGTGTGGACCCTGTGACTTCTCGT
TTTCCCTACCGCCTTCAGTTGGCAGGAGGCTTTGAGACCCAGGCTATAATGAGTCTCTGG
GCCCCGGGAAGCTATGGTCCTCCCCCGAAGGAGAGGAGAAGAGGGAGAGGAGAGGGAGGG
GAGGAGGAATAGTCTTGCTCTGCACTTAGGCCAAGCCAGCAGCTCTGTGGGGGTTGGGGG
GGTCCCACCTCCGGCTTCAGGGGTCAGCCTTGGAGATGTGCGCCCAGGAGGCAACTGGTC
AGCCAGGCTTTGCCTGTCCCCTCAGAAAGGACTTTGCAAAACAACACCCTTATTTAAGCA
GAAAAAGGGCATACTCTCAGCTGTACCCATCTTCACAAAGCCAAGTGACAGGGAACTGGG
GGCTTTCCTGCCACCTTGTGTCACCTGCCCACTCCTCTATTACTGGTAAGAGCTACCACC
GTAGGTTAAGCAGCTGTGACGTGCCAGGCTCCCTGCATGTGTCGTCCCTCCTGCTTACCC
AGTCTGCAGGGTGGCTGCAACCAGCATCCTCAGGACACCAGAGAAACCCCAGCCTCTGAA
ACTCATGCCCACCCCATGTCCTCCTTGCCTCTCCCCAGACATTGTCATGGAGAGAGAGGG
TTGCAAATGTGCACTTGGGGGCCAGGCAGCCCAAGAATCTCCAGGAAGTCACCCACCAAG
TGCCAGGGCCCAGAGTTGAGCCCAAATCTGGCTGGCTCCAGGGCCTATATTCTTCCCACG
GCCTATCACTGCCTCTGTAACAAAGGGAATTTGTTCAAACGCACGATTATTTTGATGAGG
GCAGCAGGACTATGTTGCCTTTCTGTCACTTCCTGTGGCTGTGAGCTGTGTTCAGTGAGG
GGAGCTTGATCTATCTCTGGCGGTGCTGCTCAGCCCAGAAATCACGGCTCTTGATGTAAA
TATTCCTAAGAATGGCAACACCCAGTCCCTCCTTTGCTTGTGTTAAGGACTCTGGATTTC
TGCTGTATATTCAATAAACTGCCCTTTGGTGACAC
>Canis lupus familiaris keratin 75 (KRT75), mRNA
CACGCACCCGTGTCGGGAGCTCTCGCCGCCTCGCCCAGCCACCATGTCCAGGCAGCCCAG
CGTCACTTTCCAGCCCGGCGGCCGCAGGAGCTTCAGCACGGCCTCGGCCTCCACCCCGGC
CGTGGGCCGCTCCCGCTTCAGCTCACTCTCCGTGGCCCGCTCCACGGGTGGCAGCGCCGG
GCCGGGCAGGCTGAGCAGCGCGGGGGCCGCCTTCGGGAGCCGCAGCCTCTACAACGTGGG
GGGCACCCGGCGGCTCTCCACTGGGGGCTGTGGCGGCGGCTTCCGAAGTGGCTTTGGTGG
TAGGGCCAGCGGCGGGTTTGGGGCCGGCAGTGGATTTGGCTATGGGGGGGCAGCCGGAGG
AGGCTACGGGGCCTGGGGCTTCCCCGTGTGCCCCCCCGGAGGCATCCAGGAGGTCACGGT
CAACCAGAGCCTCCTGACTCCCCTCAACCTGCAAATCGACCCCGCCATCCAGCGGGTGCG
GAAAGAGGAGCGCGAGCAGATCAAGACCCTCAACAACAAGTTCGCCTCCTTCATCGACAA
GGTGCGCTTCCTGGAGCAGCAGAACAAGGTCTTGGAGACCAAGTGGGAGCTCCTTCAGGA
GCAAGGCTCCAAGACAGTGAGGCAGAACCTGGAGCCCTTCTTCGACACCTACATCAACGA
CCTCCGCCGGCAGCTGGACAGCGTCACGACGGAGAGGGGCAGGCTAGACGCCGAGCTGAG
GAACATGCAGGATGTCGTGGAAGATTTCAAAGTCAGGTACGAGGACGAGATTAACAAGCG
CACCGCTGCTGAGAACGAGTTTGTGGCCCTGAAGAAGGACGTGGACTCAGCCTACATGAA
CAAGGTGGAACTGGAGGCCAAAGTCAACTCTCTGACCGATGAGATCAACTTCTTGCGGAT
GCTCTTTGAGGCTGAGCTGTCCCAGATGCAGACCCAGGTCAGTGACACCTCTGTGGTGCT
GTCCATGGACAACAACCGCAGCCTGGACCTGGACAGCATCATCGCTGAGGTCAAGGCCCA
GTATGAGGACATCGCCAACCGCAGCCGGGCTGAGGCTGAGTCCTGGTACCAGACCAAGTA
CGAAGAGCTGCAGGTCACAGCGGGCCGGCACGGGGATGACCTCCGCAACACCAAGCAAGA
GATCTCCGAGATGAACCGGGTGATCCAGAGGCTCAGAGCCGAGATCGACAGCATCAAGAA
GCAGTGTTCCAGCCTGCAAACGGCCATCGCTGACGCCGAACAGCGCGGAGAGCTGGCCCT
CAAGGATGCCCGGGCCAAGCTAGTGGACCTGGAGGAGGCCCTGCAGAAGGCCAAGCAGGA
CATGGCCCGGCTGCTGAGGGAGTACCAGGAGCTCATGAACGTCAAGCTGGCCCTGGACGT
GGAGATCGCCACCTACCGCAAGCTGCTGGAGGGCGAGGAGTGCAGGCTGAGCGGAGAGGG
CGTTTCTCCAGTTAACATCTCCGTGGTCACCTCCACCGTTTCCAGTGGCTACAGCGGTGG
CAGCGCCATGGGAGGCGGAAGTCTGGGCCTCGGCGGGGGCAGCGGCTACTCCTTCGCCAC
CAGCGCCGGCCACAACCTGGGTGCGGGCCTGGGCGGCTCCGGCTTCAGCGCCAGTAGCAG
CCGGGGCCTCGGCGGCGGTGGCTCCAGTGTCAAGTTTGTCTCCACCACGTCCTCCAGCCG
GAAGAGCTACAAGCATTAGGTGCAGCCACTCGGCTCCCCTTCCTCAGCCCTGAGACCCGC
CTGCTTGCGGACCTCACCTGTCTACACTCACAGACAGGATCCCTGGGTCCCTCTCCTTCG
GCTCCCCTGGCCCACCTGTGCTGCTGGGAAGGAAGCCTGGCGTCCTGGCTAAACCCCACT
CCCCAGAGCAAGCCAGCCCCCCCCCCCAGCCTCCTGACAGTCCCAGAGAGCCCCTGCACC
CTCTGTGCCAACGCCCGCCCTCTTTCAAGATCCACATTCAGCATCTTGCGGAGACTCCCC
CTTCAGAGCCTCCTCCTTCCTCCCACCTTCCAGAGGCAGAGATGGGGAGTGGGTGTTTCC
CAGGCCGGCTCAATGCCGGGTTGGAGCCCACCTGTTTCACGCTGCTTATCAGCTGCCTGC
TGGGAGTGAGGGCTCTCTCTCTTTCTCTGCCCCCCCCCCCGAATATGTCTATTAAATGCA
TGTGTAATGTG
>Canis lupus familiaris keratin 76 (KRT76), mRNA
CATCCCCCTCGGCTTTTGCTAAGTGATTGTTATCTGACCTCCAAGCTCTCTCACCATGAA
CAGACAAGTCTGCAAGACATCTGGTGGCGGCAGCCAGGGCTTCACGGGCCGCTCCGCCGT
GGTCTCAGGCAGCAGCAGGATGAGCAGTGTGGCCCGCTCCGGGGGAGCCAGTGGAGGGGC
CTGCGGGTTCCGGGGTGGAGCGGGAGGCTTCGGCAGTCGCAGCCTCTACAGCCTGGGTGG
CAACAAGAGCATCTCCATCAGCGTGGCTGGTGGCTCCCGGGCTGGTGGCTTTGGGGGAGG
GCGTAGCAGCAGTGGCAGTGTCTTTGGGGGCGGCTATGGAGGTGGCTTTGGTGGTGGCAG
AGGAATAGGAGGTGGCTTTGGAGGAGCTGGTGGCTTTGGAGGAGGAGCTGGTGGCTTTGG
AGGAGGTGCTGGTGGCTTTGGTGGAGCTGGTGGCTTTGGTGGGCCCCGTGGCTTTGGTGG
GCCCGGAGGCTTTGGTCCTGGTGGCTTTGGTGGCCCTGGTGGCTTTGGTCCTGGTGGCTT
TGGTGGTCCTGGTGGCTTCCCCGGGGGAATCCAGGAGGTGACTGTCAACCAGAGCCTCCT
GCAGCCCCTCAATGTGGAGATCGACCCCCAGATCGGGCAAGTGAAGACCCAGGAGCGCGA
GCAGATCAAGACCCTCAACAACAAGTTTGCCTCCTTCATCGACAAGGTGCGGTTCCTGGA
ACAGCAGAACAAGGTCCTGGAGACCAAGTGGGAGCTGCTCCAGCAGCAGACCACAGGAGC
TGGCTCAGGACCCAACAACCTGGAGCCTTTCTTTGAATCCTACATCAGCTTCCTGCGCAG
GCAGTTGGATTTGGCTCTAGGGGAGAGAGGAAATCTGGAAGGAGAGCTGAAGAATATGCA
GGACCTTGTGGAAGACTTCAAAAAGAAGTATGAAGATGAGATTAACAAGCGGAATGCGGC
TGAGAATGAGTTTGTGGGGCTCAAGAAGGATGTGGATGCGGCGTACATGACCAAGACGGA
GCTGCAAGCCAAGGTGGACAGCCTGACAGATGAACTGAACTTCTTGAGGACCCTCTATGA
GATGAGTCATGTCAGTGACACATCTGTGGTCCTGTCCATGGACAACAACCGCTGCCTGGA
TCTGGACAGCATCATCGCCGAGGTCAAGGCCCAGTATGAGGAGATTGCCCAGAGAAGCAA
GGCCGAGGCTGAGGCATTGTACCAGACCAAGCTTGGGGAACTTCAGACCACTGCTGGCAG
GCATGGGGATGACCTGAAGAACACCAAGAGTGAGATCATGGAGCTTAACAGGATGATCCA
GAGGCTGCGGGCTGAGATTGAGAATGTTAAGAAGCAGAATGCCAACCTGCAGGCAGCCAT
CGCTGAAGCTGAGCAGCGTGGGGAGATGGCGCTCAAGGATGCCAATGCCAAGCTCCAGGG
CTTGCAGACCGCCCTGCAGAAGGCCAAGGATGACCTGGCCCGGCTGCTGAAAGAGTACCA
GGAGTTGATGAATGTGAAGCTGGCGCTGGATGTGGAAATAGCCACCTACAGGAAGCTGCT
GGAGGGCGAAGAGTGCAGGATGTCTGGAGAATGTCAGAGTGCTGTGAGCATCTCGGTGGT
CAGCAATGTCACCAGCACAAGCAGTGGCTCTGGTGGAAGCCGTGGAGGGTTCAGTGGTGG
CAGCAGCGGTGGCTACAGAGGCGGCAGTACCAGCAGAGGCAGCAGTGGAGGCTACGGAGG
AGTCCGCGGTAGCAGCAGTGGAGGCTACCAGAGCGGCAGCAGCGGGGGCTACCAGAGCGG
CAGCAGCGGGGGCTACCAGAGTGGCAGCAGCGGGAACAGGCTCAGCAGCGGAGGAAGCAG
CTCTGTGAGCCAGAGTGGAATTGGCTCCAGCTCTGGTGGCATCCAGACCTCAGGAGGCAG
CAGCTATAAGTCTGGCAGTGGAGGCAGCACCAACATCCGCTTCTCTCAGACCACCAGCTC
CAGCCAGCACTGCTCCAAGTGATCCTCTGGGGTTAAGCGTCCATGCCCACCTGCATCCCT
CTCGGCCTGCCCACAGCACTTCCCACTCTGCCTGGCATCAAAAAATGCCAACCTCCACCT
TGCTTTTCTTCAAGTTCCCTGGAGAAGGGGCTGAACTTCTTCCTGGCTCCTCCATCCCCA
CGACCTCTCCTAGGCCAGGGAGGTCCAACTGCTAATCCCAGATGGTGGTGCCTCTAGATG
AGCCTATGATGGCTCCTGAAGATGGTAGCAGTACGTGAGCCCAAACAACTATGGGCCTTC
CCAGCCTGGTCTGTTCCCACCCTGACCCATCTCTCTCTCTCAGAGATGATGGTAGTTGAT
GGTCTGAAGCAGGCATGTTTCAGCCCCGCTGAGGAGGGGGGTGCTAGAAGGTGAATGGTC
AAGTTCTCTTGGACTGTTGGTTCTCAGGGTGCCCTCCCCACATCTGGGCATCATGTCCTG
ACTTACCTCTGCCCCTTTAATTCCCCCAGCTGTGGATGCTCTGGTGATGATTATTTTGCA
CTTTCTTTTCTCAATAAATTGCAC
>Canis lupus familiaris keratin 78 (KRT78), mRNA
CCCGGATGATCCTCTGTCGTCTGCACTGTGTGGCCTTGTCTCCAGCATGTCTGTCCCCTC
AGCCCGGGCCCCGAGGGGCTTCAGCGCCCGCTCAGCCTGCTGTGCTCGCTCGCGCTCGTG
GGGCCGCGGGGGCCGCTTCAGCAGCCGGAGCTGCACTTCCTTCGGGGGGAGCAGGGGAGG
CTCCCGAGGAAGGGCTTGGGGGTCAGGGGGAAGGCCGGGGGTGCAGTCTGGGGGAGCCCG
AGGTGGGCCTGGCCTTCCCCTGTGCCCTCCCGGGGGCATCCAGGAAGTGACCATCGACAC
TGCTCTGCTGAGCCCGTTGAATATTGGGATCGACCCCCAGTTCCAGGTGGTGAGGACTCA
GGAGACCCAAGAGATCCGGAGCCTCAATGACCAGTTTGCTTCCTTCATCGACAAGGTACG
CTTCCTGGAGCAGCAGAACAAGATCTTGGAGACCAAGTGGCAGCTGCTGCAGCAGCAGGG
GGTGAGGGACAGCCCCCCGGACCTGGAGACCTTCTTTGAGGGCTACGTGGCCCAGCTCAG
GCGGCAACTGGAGCAGCTCCAGAGTGAGCGAAAGGCTGTGGACGCCGAGTTGAAGTCTTG
CCAGGACCAGGAGGAGGAGTATAAGGCCAAGTATGACGAGGAGGCCCACAAGCACGCCAC
GGCTGAGAATGACTTTGTGGTCCTCAAAAAGGATGTGGATGGGGTTTTCCTGAGCAAGAT
GGAGCTGGAAGGCAGGCTGCAGTCTCTGCGAGAGTACGTGTGCTTCTTGAGGCGACTCTA
TGAAGAAGAGCTGGGCCGGCTCCAGACCCAGGCCGGCGACACGTCCGTGGTGCTGTCCAT
GGACAATAACCGAGGCTTGGACTTGGGCGACATCATCGCGGAGGTCGGCGCCCGCTACGA
GGAGATCGCCCGGAGCAGCAAAGCCGAGGCCGAGACGCTGTACCGGACGCAGTACCAGGA
GCTTCAGGCGTCTGCCCGGCTTCACGGGGACAGCATGAAGGGAACCAGAGTCCGGATCTC
CCAGCTGCAGGAGGCGAGTCAGAGGCTGCAGGGTCAGATCGAGAACCTCAGGACGCAGAA
TGCCAACCTGCAGGCCACCATCACCGATGCTGAGCAGCGCGGGGAGCTGGCCCTCAAGGA
CGCTCAGACCAAACTGGCCGAGCTGGAGGCCGCCCTGAGAGCCACCAAGCAGGAGCTGGC
CCGGCTCCTGCACGAGTACCAGGAGCTCATGAGCACGAAGCTGGCCTTGGACGTGGAGAT
CGCCACCTACCGCAGGCTGCTGGAGGGCGAGGAGAGCAGGATGTCTGGGAGGTGCACCAG
CCAGGTCGTCGTCTCCGTGGGTGGAGGCAGCACCGTCCTGTCTGGAGGCGCTGGCAGTGG
CCTGGGGGGCTCTTGTGGCCTCGGAGGCGAGAAAGGCAGCTTTGGGTCCAGTTGCTCCAG
CGTCGTGACCGGAGGCTCCACCATCACCGTGGGCTCCGGGCAGGGCCCTGTTTTGGCCTC
CTGCTCTGTGTCCGGCTCCGGCTCCGGCTCCGGCTCCAGCTGCCGCACCATCCTGAAGAA
GACGGTGGAGTCAAGTCTGAAGACGTCCGTCACATACTGAGTGACCTCGCAGCCACTTGC
TCCTCATGCCTTCCCGACCGAGCCGCCTCAGCCCTGCGCCCCCCTCCACCACCCACCTCC
CTGCATGGCCAGCTCCGTGCGCGTTGCCCACAGCCCGAGCCAGGCCACGGGGAGCTCGCA
GAAGCCAGTAAAGTCGTGCC
>Canis lupus familiaris keratin 79 (KRT79), mRNA
CCTGGGGCAATGGGGCAGGAGTGTCTGTGGAGCTCAGGAGCCAGCCCAACTGGGAAAAGA
TAAAAAGCCCATCGGAGGCGCAGCAGCTCACCGCACCCCGTCTCCGCTCTCTGCACCTGC
ACCCCGGCCCCCCGACGGCCATGAGGTCCTCCGTGTCTCGGCAGACGTACTCTACCAGAG
GGGGCTTTAGCTCCAACTCTGCGAGTGCGGGAGGCGGGTCCCGGGCCCGCAGCAGCTTCA
GCTCTGTGACAGTGTCCCGGAGCAGTGGCAGTGGTGGGGGGACCCGCTGTGGCCCTGGCA
AGGGTGGCTTTGGCAGCCGAAGCCTCTATAACCTGGGAGGCAGCAAGAGCATCTCGGTCA
GTGTGGCTGGAGGGGCCTCCTCAGGGCGGGCCCTGGGAGGCTTCAGCTTTGGCAGTGGGG
CCTTTGCAGGCCTGGGGGCCGGCAGGCAGGTGTTCGGGCCCGCCTGTCCTCCTGGAGGCA
TCCAGGAGGTCACCGTCAACCAGAGCCTGCTGACCCCCCTCAACGTGGAGATAGACCCCG
AGATCCAGAGGGTGCGCACCCAGGAGCGGGAGCAGATCAAGACCCTCAACAACAAGTTTG
CCTCCTTCATCGACAAGGTACGTTTCCTGGAGCAGCAGAATAAGGTGCTGGAGACCAAAT
GGGCCCTGCTGCAGGAGCAGGGCCAGAACTCTGGTGTCACCAGGAACAACCTGGAACCTC
TCTTTGAGAACTACTTGGGCAACCTGCGGAGGCAGCTGGACAACCTCCAGAGCGATCGGG
GGAGGCTGGACTCAGAGCTGAGGAATGTGCAGGATGTCCTTGAGGACTTCAAGAGCAAGT
ACGAGGATGAAATCAATAAGCGCACTGCAGCGGAGAATGAGTTTGTGCTGCTCAAGAAGG
ATGTGGATGCTGCATATATGAGCCGAATGGATCTGCAGGGCAAAGCGAGCACCTTGACTG
AGGAGCTCGACTTCCTGAATCATCTCTATGAAATGGAGCTGAGTCAAGTGCAGACCCACG
TGTCTGACACCAATGTGGTCCTGTCCATGGACAACAATCGCAGCCTGGACCTGGACAGCA
TCATTGCTGAGGTCAAGGCCCAGTATGAGCTGATTGCCCAGAGGAGCAGGGCTGAGGCTG
AGGCTTGGTACCAGACCAAGTATGAAGAGCTGCAGGTGACAGCTGGGAAGCATGGGGACA
ACCTGCGGGACACTAAGAATGAGATTGCTGAGCTCACCCGCACTGTCCAGAGGCTGCAGG
GCGAGGTGGATGCAGTTAAGAAGCAGTGCCAGCAACTGCAGACTGCCATCGCAGAAGCGG
AGCAGCGTGGGGATATGGCCCTGAAGGACGCTCAGAAGAAGCTTGGGGACCTGGACATGG
CCCTGCACCAGGCCAAGGAGGACCTGGCCCGGCTGCTGCGCGACTACCAGGCTCTCATGA
ACGTCAAGCTGGCCCTGGACGTGGAGATCGCCACCTACCGCAAGCTGCTGGAGAGCGAGG
AGAGCAGGATGTCTGGAGAATGCCCCAGTGCAGTCAGCATTTCGGTGACCGGCAACTCCA
CTACTGTGTGCGGAGGCGGCGCGGCGGGCTTCGGGGGTGGCATGTCCCTTGGCGGGGGTG
GGGGTGCTGGCAAGGGCGGATTCGGCACCAGTGTGGGCTATGGCACCGTCAAGGGAGGGC
CCGTCTCTGGGGGCACCTCCATCCTGCGGAAGACCACCACGGTCAAGACGTCAAGTCGGA
GGTATTAGCTGCCCAGCCTTGCAACCTGGGGCCCCTGCAATTTTCTCCTTGTTGTACTCA
TCCCACCCCTGCTGCCCTCCCCACCCACCCCCATAAGAGAGGGAACAGCCCTAAGACCAC
AGGTCCAGTGTATTTGCATGTCAGACCCTGCAGGTGATCTGCATTTGGGGAAGGCTCAAA
TGTACCCACATTTTCTCCTTGCTTCTGCAACGTGATGGGAGGGGGGTTAAGGCCACCTCC
TTGAGCAATGTATTTGAGTGACTTGGGGGTGACCTTTTGACCACTGGGAGGAGACTGGAT
TTCCCTTGATTCCTCTGCTCCTCTGCTCTGCACTCAGGGCAGGCTGGGGGAGGAAGGAGG
GAAGTTGGGAGTGGTCCCTGAAGGCCTTTCAACCTCTCTGGTCTCTCACTAGACCCGACC
CCTCTCTGAATCTACCCGCCTGCCTCCCCTGTCTGTGCCTGTGATGTATCTCAATAAATG
GCAACTGCAGCTA
>Canis lupus familiaris keratin 80 (KRT80), mRNA
CCTGGAGCTAATGAGCACTGTAGGACAGGTGTTTGCTCCTCAGTCCCCAGCCTGCCCTGC
CTGCGACCAGAGCCAGCCGCCCGCCACCTCTCGAAGGCTCGCTCACATCCCCGCGCCCTC
CCTCCCGCGTCCCGGGCCCGGGGGCCCGCCATGGCCTGCCGCTCCTGCGTCGTTGGCTTC
AGCAGCCTCAGCAGCTGTGAGGTGACCCCTGCGGGCGGCCCCCGGCCTGGGACCTCGGGA
TGGGGCAGCTGCGGGACCCCCGGGCCAGGCTTCAGCTCCCGCAGCCTCACAGGCTGCGAG
GCGGCCGGCACCATCCCCAAGGTAACCGTGAACTCCAGCCTGCTGGTGCCCCTGGACCTC
AAAGTGGACCCAGCCATCCAGCAGCAGAAGAACCAGGAGAAGGAGGAGATGAAGGTCCTC
AATGATAAATTTGCCTCCCTGATTGGCAAGGTGCAAGCCCTGGAGCAGCGCAACCAGCTG
CTAGAGACCCGCTGGCGCTTCCTGCAAGGCCAGGACTCGGGCACCTTCGACCTCGGGCAC
CACTATGAGGAGTACCAGGGCCGGCTGCAGGAGGAGCTGCGTAAAGTGAGCCAGGAGCGG
GGACAGCTGGAGGCCAACCTGCTGCAGGTGCTCGAGAAGGTCGAGGAGTTTCGGATCAGG
TATGAGGAGGAGATCTCCAGGCGCACAGACATGGAGTTCACCTTCGTGCAGCTGAAGAAG
GACCTGGATGCCGAGTGCCTTCGTCGGACCGAGCTGGAGACCAAGCTCAAAGGCTTGCAG
AGCTTCGTGGAGCTGATGAGAAGCATCTACGAGCAGGAGCTGAAGGACCTGGCAGCCCAA
GTGAAGGACGTGTCGGTGACCGTGGGCGTGGACAGCCGCTGCCCCGTGGACCTGAGCGGC
ATCGTGGAGGAGGTGAAGGTGCAGTACGACGCCATCGCGGCCCGCAGCCTGGAGGAAGCC
GAGGCCCACTCCCGGAGACAGCTGGAGGAGCGGGCCGCCTGCGCAGCTGGGTTTGGGAGC
AGCCTCCAGACCAGCCGCAGTGAGATCGCAGACCTCAACGTGCGCATCCAGAAGCTTCGA
TCCCAGATCCTCTCCATCAAGAGCCACTGCCTGAAGCTGGAGGAGAGCATCAAGGTGGCC
GAGGAGCAGGGCGAGCTGGCCTTCCAGGACGCCAAGCACAAGCTGGCCCAGCTGGAGGCC
GCCCTGCACCAGGCCAAGCAGGACATGGCCCGGCAGCTGCGCGAGTACCAGGAGCTCATG
AACACCAAGCTGGCCCTGGACATCGAGATCGCCACCTACCGCAAGCTGGTGGAGGGCGAG
GAGTGCAGGATGGACCTGCCTTCGGCCGCCGTGGTCAGCGTGGTGCAGTCCAGATCCAGA
CCCGCGGCCTCCAAGCCCGGCCTTGCGGCGAGGGCTCCCTCCCGGAAAAAGAAGAACAAA
AAAGGCCCCGTGATCAGAATCACTGAAATGTCTGAGAAGTTCCTGTCGCAGGAGTCCGAG
GTCTCAGAGTAAGGCGGCGGGACCCAGGCGCCCAGGTCCCTCCCGGCCGCCCCAGGGCCT
CCAGCCAGACTCAGGCCGCGGTGTGGAGCCTCCGGGCTGCACAGGAGGCAAGCCTGATCC
GGGACTGAAAGGGAGGGGGTTCAAAGCCGGGGCTGCTTTTCTGTGGGTTGCGGGGAGCTG
GGGGGCACACGGGAGTGTCCCCGGCTATTCAGAAGCACGCCGCTCCATCTCAACGTTTCA
GTCCTACCCTTCCAACCTCTGGCCAGACTGGGTAAACTGGAATCGGGGGTCAGGTGTGTC
TCCACCTCCTTTCCCCTCTGAGGCTCCTCCCCAGAGGGCTCTGACCAAGGAACCTTTGAC
CCCTTTTGCCCAACCCTTGCCCTAAACTCACTTATCAAGCCTCACCTTGCCTCTGCCTCA
GGACCGAGGCTGGCGCCCTCGTCCACCCACCCCAGCCAGCCAGGGATCAGGAGCCGAGGA
GGGCGGCTTGGGCCCCCTCCCCACATCCGGAGCTCCTGCAGAGGCTGGGTGCTGAGCACT
ACCTGGGGCCCCCCAGAGACCTGACAGTATTAGGGAGTGAAGGGAGGGAGCTTCCCAGGT
GTGTGGGACCTGAGCCTGGACCTCTGAGGTCAGCCCAGACACGCGTGCCCCTTCCCTCCT
CCCGCGGGGCCCTCACCGTGGGCCAGTCAGGATTGCACAGGCTGCCCAGGCAGCTCCTGG
CTCCTTCTCCAGAAGCTCTTCTTGCCACGATAAAACCAAACCCCCTGTGAGAGGGAGGCC
AGATGGCAGCCTGACACCAGGCAGGGGAATCTGGCCCTCTCTTCCCCTCCCTGCCATCCC
GGGTTCACCACCCAGCCCAGGGTGCAAGCTCTCTGCCCCCCTGCTCCCCCACCACACATA
CCCCTCCCCACGCCTAGGCGATTCCCAAGCCTGAATCCTGGCTTTGGTGTCCCAGGCCCT
GGAGACCCCTAGCGCCACCTCCACCACAAAACCCTGGGCCATTTCCCACAAATCCCAACT
CTCGGGGTCCCTGTTCTCTCCATCAAGCCAAACAGCCCGGCCCGCCCCTCCACCCCTTCT
TCATTTACTGAGGAGCCCGGCACATCCCACACCTGTGGGGTTAGAGCTCCTTCTTCTCTT
CCCCGTCCGCCCCCTCCTCCTACAAAGCCCACTCCCCTGCCTGCCCCGGCGGGGTGAGGG
GTGCGTGAAGAAGGCACAGTCCAGGCAGGTCTGGGAGTCTCTGAGCCCTTCCGGTTGGGC
TGGGGAGCCCCAGTGACAACCAAAAAGGAATTCTGCATCCAAAGAGAAGATCTGGCGCTG
GGAGGAGCATGCCTCTTTCCTCATCTTGGCTCTCACTTTTGGGGCTTGCATGGGGATCCT
GGCAGCTCCGGCCGCCCCCTCCACCACCCACCCTCCCCCCCAGCCCCGCTCCCTCCCTGC
CCCTCGCCCCATCCCTCTGCTGACCCCAGTCTTCAATTCCTTCATCTCACTTTCCGGGAC
ATGTCCCCCAAGGCCTCGGCCCCAGCAAGGCCTCAAGGTCCTCCACGCCTGTGCGGGAAT
CTCAGGCTGGAGAGAACTCAGACATACACTCATCCCTGAAGTCCCAAAAGGGTGCTGATT
GCTGCTTTTGCTCTGCCTATTTATTGGTTTCCAAGGGAGCAAATCCTCAGTGGGGATACG
AGATATATAAAGTATATATATATTATTTTTCATAACTTATGTGGCTTTTAACTTATTGCT
TCCCTTCCTGTTTCTGCATATCAGTGCTGTACTTACTATGTGGGCAGACAACACGTATCC
CAGCCACCCCACCTGGCTGGCTGACTATCCTGAGGGCAATGCCCCCGCCTCCTGCCAAGG
GATGAATAAAGTGCTGAGATTTGTCCATGGA
>Canis lupus familiaris keratin 81 (KRT81), mRNA
GATCTGAGCATAAATAGGACGGAGGCGCCTTGCAGAGCACATTGGAGTTTCCACAAGACT
CCAGACCTCCTCTCTGTCCTCCACCGCCCGAGCCTCCAGAAGCACCATGACCTGCGGATC
CGGATTTTGCGGCCGCGCCTTCAGCTGCGCCTCGGCCTGCGGGCCCCGGCCCGGCCGCTG
CTGCATCACGGCCGCCCCCTACCGCGGCGTCTCCTGCTACCGCGGCCTCACCGGGGGCTT
CGGCAGCCGCAGCGTCTGCGGGGCCTTCCGCGCCGGCTCCTGCGGCCGCAGCTTCGGCTA
CCGCTCGGGCGGCGTGTGCGGGCCCAGCCCGCCCTGCATCACCACCGTGTCGGTCAACGA
GAGCCTCCTGACGCCCCTCAACCTGGAGATCGACCCCAACGCGCAGTGCGTCAAGCATGA
GGAGAAGGAGCAGATCAAGTGCCTCAACAGCAGGTTCGCCGCCTTCATCGACAAGGTGCG
CTTCCTGGAGCAGCAGAACAAGCTGCTGGAGACCAAGTGGCAGTTCTACCAGAACCGCAA
GTGCTGCGAGAGCAACCTGGAGCCCCTGTTCGAGGGCTACATCGAGACGCTGAGGCGGGA
GGCCGAGTGCGTGGAGGCCGACAGCGGGAGGCTGGCCTCCGAGCTCAACCACGTCCAGGA
GGTGCTGGAGGGCTACAAGAAGAAGTATGAGGAGGAAGTGTCTCTGAGAGCAACAGCTGA
GAATGAATTTGTGGCTCTGAAGAAGGATGTGGACTGCGCCTACCTCCGCAAGTCAGACCT
GGAGGCCAACGCCGAGGCCCTGACCGAGGAGATCGACTTCCTGCGGCGCCTGTATGAGGA
GGAGATCCGCGTCCTCCACGCCCACATCTCAGACACCTCAGTCATCGTCAAGATGGACAA
CAGCCGGGACCTGAACATGGACTGCATCGTGGCCGAGATCAAGGCCCAGTACGACGACAT
CGCCAGCCGCAGCCGGGCTGAGGCCGAGTCCTGGTACCGCAGCAAGTGTGAGGAGATGAA
GGCCACGGTGATCCGGCACGGGGAGACCCTGCGCCGCACCAAGGAGGAGATCAACGAGCT
CAACCGCATGATCCAGAGGCTGACGGCCGAGGTCGAGAACGCCAAGTGCCAGAACACCAA
GCTGGAGGCCGCCGTGACGCAGGCGGAGCAGCAGGGCGAGGCGGCCCTCACCGACGCCCG
CTGCAAGCTGGCCGAGCTGGAGGCCGCCCTGCAGAAGGCCAAGCAGGACATGGCCTGCCT
GGTCAAGGAGTACCAGGAGGTGATGAACTCCAAGCTGGGCCTGGACATCGAGATCGCCAC
CTACAGGCGGCTGCTGGAGGGCGAGGAGCACAGACTATGTGAAGGCGTCGGGGCCGTGAA
TGTCTGTGTCAGCAGCTCCCGAGGTGGGGTGGTCTGCGGCGACCTCTGCGTGTCGGGCTC
CCGGCCGGTGACCGGCAGTGTGTGCAGCGCCCCGTGCAGCGGGAACCTGGCGGTGAGCAC
GGGTATGTGCGCCCCCTGTGCGCCCTGCGCCCCCTGCGCCCCCTGCAACTCCATCACGTC
TTGCGGCCTGGGCACCGGAGGTGTGGGCTCCTGCGGCATCAGCTCCTGCGGCGTGGGCTC
GTGTGCCAGCAGCTGCCGCAGATGTTAGACCCCCGAACTCAAGCCTCGGGCCTGGTGTCT
CTCCCGCCCAGCGTCCAGGGGGAGCAAGGCCTCGACTACTTCTCTGGCACTTTGAAAGAT
CTGTCCCACTCCCGGCCTCTTGTCTGTGTGTGATCCCTTCCTCCTCAGCTCCGTTGCTGG
TGCTAGGAAAGGCTACCCCTAAAAAGAAGTTCCTCTGATGCCCATAGGAAGGGGGCTCAG
AGGCCAGAGGCTGCCCTGGAGCTGATGGCGGTACCCCACTCCCCAATCCTCCCCCTTCCA
CCTCTGCCGTGCCCATGTCTGTCTTGATCTGTGTTTCCAATAAATCAATGTAGCCAACTC
TGA
>Canis lupus familiaris keratin 82 (KRT82), mRNA
CCTCGAGCTCTCCCCGCCGGCCGCCTCTGTGCCTCTCTGCCTCTGTCCCGCCATGTCGTG
CCGCTCCTTCCAGCTGGGCTCCAGGTGCGGCGGTCAGAGCTTCAGCTCGTGCTCGGCGGT
GCTGCCCCGGATGGTCGCCCACCATGCAGTGAGCAAGGGGCCGTGCCGGCCCGGGGGCGG
GGGGGGCCTCCGAGCCCTGGGCTGCCTGGGCTCCCGGAGCCTGTGCAACGTGGGCTTCGG
GAGGCCCCGGGTGGCCTCCAGGTGCGGCCTGCCTAGCTTCGGGTACCGAGTGGGGGCCGT
CTCCGGACCCTCGGCCTGCATCGCCCCCGTCACCATCAACGAGAGCCTGCTGGTCCCACT
CGAGCTGGAGATCGACCCGGCTGTGCAGAGGGTGAAAAGGGACGAGAAGGAGCAGATCAA
GTGCCTGAATAACCGCTTTGCATCCTTCATCAACAAGGTCCGGTTCCTGGAGCAGAAGAA
CAAGCTGCTGGAGACCAAGTGGAACTTCATGCAGCAGCAGAGATGCTGCCAGAGTAACAT
AGAGCCCATCTTCGAGGCCTACATCTGCGCCCTTCGGAGGCAGCTGGACTGCGTGGCGGG
CGATCGGGCCAGGCTAGAGTCGGAGCTCTGCAGCCTCCAGGACGCACTGGAAAGCTACAA
GAAAAAGTATGAAGAGGAGCTCTCCCTGCGGCCCTGCGCCGAGAATGAGTTTGTCGCCTT
GAAGAAGGAGGTGGACACGGCCTTCCTGATAAAGGCTGACCTGGAGACCAACGCTGAGGC
TCTGGTCCAGGAGATTGACTTCCTGAAAGGCCTGTACGAAGAGGAGATGTGCCTGCTCCA
GTCTCAGATCTCCGAGACCTCCGTCATTGTGAAGATGGACAACAGCCGGGAGCTGGACGT
GGATGGCATCATCGCCGAGATCAAGGCCCAGTATGACGACATCGCCAGCCGCAGCAAAGC
CGAAGCTGAGGCCTGGTACCAGAGCCGGTATGAGGAGCTGCGGCTGACAGCCGGGAACCA
CTGTGACAACCTCCGCAACCGCAAGAACGAGATCCTGGAGATGAACAAGCTGATCCAGCG
GCTTCAGCAAGAGATTGAGGCCGTGAAAGCCCAGCGCTGCAAGCTGGAGGCCGCCGTGAC
GCAGGCAGAGCAGCAGGGCGAGGCGGCCCTCGGCGACGCCAAGTGCAAGCTGGCGGGGCT
GGAGGCCGCCCTGCAGAAGGCCAAGCAGGACATGGCCTGCCTGCTCAAGGAGTACCAGGA
GGTGATGAACTCCAAGCTGGGCCTGGACATCGAGATCGCCACCTACAGGCGGCTGCTGGA
GGGCGAGGAGCACAGGCTGTGCGAGGGCATCGGGCCCGTGAATATCTCTGTGAGCAGCTC
CAAAGGTGCGGTCCTCTACGAGCCATGCACGGTCAGCACACCCGTCCTGAGGACCGAATA
CTGCCCAGGGGCCCCTGGGGTCCTCAAGAGCAGCGGGGGCTGCAGCGTAGTGGGCTCCGG
CGAAGTCTACATCCCCTGCGAGCCCCAAGGGGTACTGGGCTGCGTGAGCGGCAGGAGCCC
CAGCACGAAGGTGGGCGCTGGGGGCAGCGCCTCCCCCCACAAGTGTTAGCACGGCCCCAG
AGGCTGGAAGCCCAAGGACAGGCTTCCAGCCCGCAGCCTGGATGCCGTCCCCCAACCAGA
GCTGAAGACAAGGATGTTTCCAAACCCCGCCTTCCTGTACCGACCGCAGGTTTCTCTGGG
GTTTTCTGAGAGGCGCCCCTCGGGCATCTTCAGGAGTCACCTTTCACTTAGCTGTGCGCC
ACCCCGAGCCAGCCCCTGGGGGTGAAGGCATCAAAGCTCCGCTTTGTGGACCGTCCCCTG
CAAGTTTCCCCACAGAGCCAGTCTCCCGGCCCCACACCCCTGCAGGCTCCCCGCCCCCTT
ACACTTTCATGCCCCCGAGAAAAGCGAACTCCTTTTAGCACCCAGCTAACACACGCGCCA
CGGCGATCACCCGAATCCCACTCTGAGTTCCGGAGCCAGGTGCCCGCGTTTCAGGATCGC
TCTAGACCTGTTAACGGCCCTCTCGGGTGGCACACGGAATCAAGAGGCGGTCTTTGGGCA
CTAGATTTCCCTGCTCAGGGCTGCGGAACTCACACTATGAAAATACATCTTTTTCCTGAG
TCCCGTTGGCAGCTGACGGCCGGGAAATGCCAAAACAAAGGCAAGGGGATGTGGGGAACT
TACTGGACGGAGAGACGGTCGAGAGCTGACACCCTTGGCCCAGCGGAATCAAGCCCCCGC
CCCACCCTCTGTACATAGCCCGCCCCGGCCCCAGGCCAACCCCCCACCTCCTGCTCTGTC
TCCTTTTAGAACCTCTTGCTTTTGGGCTGATGTGAACGGGTTTTCCTGGCTACAGTGATA
TGGGGCTGCCCAGAAACTGGGAGGCTTTGGCTCAGGGGCTGCACAGAAGGAGGTGTCGCC
CTGACCCCGTCTCCCCAGAGGCCCCTAGCGTTGCATCCTGCCACCCACCCAGGGAGCCAC
CATCTCTGCCATGAGCCTCTGGGCTTCTCTGTTCCCAATAAACTGACTGTTCACAGAC
>Canis lupus familiaris keratin 83 (KRT83), mRNA
CACAGCCCAGGGAGTACAAGCCTCTGGCTCCTTCCTCTGCCAGCTTCTCCACTGTCCAGA
CACCTTCCCGTCTCCAGCATGACCTGTGGCTTCAGCAACGTGGGCTGCGGATTCGGCCCC
AGGACCTTGAGCTGCGCCTCGGCCTGCGGGCCCCGGCCCGGCCGCTGCTGCATCACGGCC
GCCCCCTACCGCGGCATCTCCTGCTACCGCGGCCTCACCGGGGGCTTCGGCAGCCGCAGC
GTCTGCGGGGCCTTCCGCGCCGGCTCCTGCGGCCGCAGCTTCGGCTACCGCTCGGGCGGC
GTGTGCGGGCCCAGCCCGCCCTGCATCACCACCGTGTCGGTCAACGAGAGCCTCCTGACG
CCCCTCAACCTGGAGATCGACCCCAACGCGCAGTGCGTCAAGCACGAGGAGAAGGAGCAG
ATCAAGTGCCTCAACAGCAGGTTCGCCGCCTTCATCGACAAGGTGCGCTTCCTGGAGCAG
CAGAACAAGCTGCTGGAGACCAAGTGGCAGTTCTACCAGAACCGCAAGTGCTGCGAGAGC
AACCTGGAGCCCCTGTTCGAGGGCTACATCGAGACGCTGAGGCGGGAGGCCGAGTGCGTG
GAGGCCGACAGCGGGAGGCTGGCCTCCGAGCTCAACCACGTCCAGGAGGTGATGGAGGGC
TACAAGAAGAAGTATGAAGAAGAAGTCGCACTTCGGGCCACCGCTGAGAACGAGTTTGTG
GCCCTAAAGAAGGAGGTGGACTGCGCCTACCTCCGCAAGTCAGACCTGGAGGCCAACGCC
GAAGCCCTGACCGAGGAGATCGACTTCCTGCGGCGCCTGTATGAGGAGGAGATCCGCGTC
CTCCACGCCCACATCTCAGACACCTCGGTCATCGTCAAGATGGACAACAGCAGGGACCTG
AACATGGACTGCATCGTGGCCGAGATCAAGGCCCAGTACGACGACATCGCCAGCCGCAGC
CGGGCTGAGGCCGAGTCCTGGTACCGCAGCAAGTGTGAGGAGATGAAGGCCACGGTGATC
CGGCACGGGGAGACCCTGCGCCGCACCAAGGAGGAGATCAACGAGCTCAACCGCATGATC
CAGAGGCTGACGGCCGAGGTCGAGAACGCCAAGTGCCAGAACACCAAGCTGGAGGCTGCC
GTGACGCAGGCGGAGCAGCAGGGCGAGGCGGCCCTCACCGACGCCCGCTGCAAGCTGGCA
GAGCTGGAGGCCGCCCTGCAGAAGGCCAAGCAGGACATGGCCTGCCTGGTCAAGGAGTAC
CAGGAGGTGATGAACTCCAAGCTGGGCCTGGACATCGAGATCGCCACCTACAGGCGGCTG
CTGGAGGGCGAGGAGCACAGGCTGTGTGAAGGTGTTGGAGCTGTGAATGTCTGCGTCAGC
AGCTCCCGGGGCGGGGTCGTGTGCGGTGACCTCTGCGTGTCGGGCTCCCGGCCCGTGACT
GGCAGCGTGTGCAGCGCCCCGTGCACCGGGAACGTGGCGGTGAGCACGGGCATGTGCGCG
CCCTGCGGCCCGCTGAACACCACCTGCGGAGGGCGGTGTTAGGCGGCCCCCGCATAGAGC
CGGAGAAGCCCCCCTGCCTGCCGGACGCGCCCGCCGCGGGGCTCTCCCCCTCGGGTTCTG
AGAAGACACCCCCCGTGGCTCCTCCGCTCACCTCGGCCCACGGCTGCCTTGGCTGCAGGC
CCCTCGCGCGGAGAAGGGCTCTCCTGCCCCCGAAGGAGCACGGCTGATGCCCACCCCCTT
CCCGCCCGCCTCTCTGGTCTCTTGTCTCCTGTTGTCCCAATAAACTGGGGGACCCGC
>Canis lupus familiaris keratin 84 (KRT84), mRNA
CCCAGCTCCAGCTCGCCCTACTCTGCAATCCCCGCTCTGGAAGCCATCATGTCTTGCCGC
TCCTACCGAGTCAGCTCTGGGTGCCGCATGGGCAACTTCAGCTCTTGCTCCACAGTGATC
CCCCAGAACCTGAACCGCTTCCGGACAAGCTCTGTCTCCTGCAGGAGTGGGCCCAGCTTC
CGGGGCCTTGGCAGCTTTGGTAGTCGGAGCGTCATCGCTTTTGGATCGTGCTCACCCCGG
ATAGCAGCTGTAGGCCCTCGTCCCATCCGCTGTGGCGTTGGCTTTGGTGCTGGCAGTGGT
GCTGGTATGGGCTTCGGGGCCAGCAGTTGTGTTGGCCTGGGATTTGGAGCCGGCAGTGGC
CTTGGCTATGGCTTTGGCTACAGAGTTGGAGGAGGTGGAATCCCAGCAGCCCCATCTATC
ACAGCAGTGACCGTTAACCAGAGCCTGCTGACCCCCCTCAACCTGGAGATTGATCCAAAT
GCCCAGAGGGTGAAGAAGGATGAGAAGGAACAAATCAAGACCCTCAACAACAAATTTGCC
TCCTTCATTGACAAGGTGCGGTTCCTGGAACAGCAGAATAAGCTCCTAGAGACCAAGTGG
AACTTCCTCCAAGAGCAGAAATGTGCCAGGAGCAACCTGGAGCCCCTCTTCGAGAATTAT
ATCACCAACCTGCGGAGGCAGCTGGACGTAGCAAACAGTGACCGGGCTCGGTTTGAGGCT
GAAAGGAACCACATGCAGGATGTCCTTGAGGGTTTCAAGAAGAAGTACGAAGAGGAGGTG
GGATTCCGGGCCAACGCTGAGAATGAGTTTGTGGCTCTGAAGAAGGATGTGGATACAGCT
TTCTTAAATAAGTCTGACCTAGAGGCCAACGTGGACACCCTAACTCAGGAAATTGACTTT
CTGAAAACTCTATACATGGCGGAAATCCAGTTGCTGCAGTCACACATCTCAGAGACATCA
GTCATCGTGAAGATGGACAACAGCCGGGACCTGAACGTTGATGGAATCATCGATGAAGTC
AAGGCCCAGTATGAAGAGGTCGCCAGGCGCAGTCGGGCTGATGCTGAAGCCTGGTACCAG
ACCAAGTATGAGGAGATGCGGGTGACAGCTAGCCAACATTGTGACAACCTGCGCAACACA
CGGGATGAGATCAATGAGCTGACCCGCCTGATCCAGAGACTGAAGGCGGAGATCGAGCAC
GCCAAGTCTCAGCGGGCCAAGCTGGAGGCTGCAGTGGCCGAGGCGGAGCAGCAGGGCGAG
GCGGCCCTCACTGATGCCAAGTGCAAGCTGGCCGAGCTGGAGGGCGCCCTGCAGCAGGCC
AAGCAGGACATGGCCCGGCAGCTGCGCGAGTACCAGGAGCTCATGAACGTCAAGCTGGCC
CTGGACATCGAGATCGCCACCTACAGGCGCCTGCTGGAGGGCGAGGAGATCCGGATCTGC
GAAGGTGTTGGGCCAGTCAACATATCTGTGAGCAGCTCCCGGGGCGGGACGGTGTGCGGG
CCCGACGCCCTGGCCGCCAGCGCCGCCCTGTCCCGCAGCGCAGTCACCTGCCCGTCCGGC
AGCGGCATCCGCTCCGTCAGCACCTGCGCCTCCAGCCTGGGGGGAGCCCGAGTCATCAAG
GCCAGCGGGGACCTGCTGAGCGCCGGATCCCGGGGAGGCTCGGTGCTGGGGGGTGAGGCC
TGCGCCCCCAGCGTCCCCTGCCCACTGCCCCCCGACGGGGCCTTCAGCAGCTGCAGCGGG
GGCCGAGGCAGCCGCAGCTCCAGCGTCCGCTTTGTGTCCACCACCACCTGCCATCGCACC
AAGTACTAGAGGCCACGCCAGCCAGCCACTGCCCGAGAAGAGCCACCTCAAAGTCACCTG
CTTCTGTCCCAGAGGTGTCTAGACTCTGGGCCCGAGGGAGCTCCAGCTATCCCTCCTGCC
AGGCAGGCAACGCCGCTCTCCTCAGGCATTGATCTGCCAGGCCCTGGCCTCGGGGGCATT
TTTCCACCACCCGGATGCTCCGTCTGCAGCCCCAGTAGACTGGCCTCTCCCTGACTCCCC
ATTTCCACTCTTCGGATCACTCTTTACCTTTCAGTCCCGAAGAAAGGCTCATTCCACACA
GTTCCACAAATCAGGGCCCCGGGGAGAAAATGAACAGTCCAAAGCCAAAAAGAATGTGCT
AGGCACCATCGCCATCCCGGGCTTTGGATTAATTTGGAGAATGGAGAGTTGGCTGTCCAC
ACTGCGGGCGTCTTTAGCCCACTGCCCTTTGCCTCCTCCTTCCTTCCCTGGCAGGAGAAG
GTTCTTTCCTTCTCTTCCTCACCCGAAAGGATCCACAGTCCTTGGTGGCCCAAGGGATCC
CTAAGTCCCCTGAGATGGTTCTTCTCCAAGTGGCAAACGTCCCAGCAGCTTCTCTTCCTG
CGTTGTTGGTTTAATGTGCATGTGAGCGCACGTGGTGGGTGGGTGCAGATGGAGAGGTGG
GCTCTGCTATGCTGCATGCCCCTGCCCCTGTTGGTGGTGTGAGGGAGGCCCAACCCCCGT
GTGCTGCAGGAGGGTTTATGTCTGCAACTCCAGGGGGGTCTGGGGTGGGGTGGGTGCCTG
TTTGTACTATCCTTTGCATTGCTGGGTTTTCAATAAACTTGCCAAGCTAACCTCA
>Canis lupus familiaris keratin 85 (KRT85), mRNA
CAACCCCAGCTCTCCCCACCAATAAAAGGACCAGGGAGGATCAGAGAGGCCAGAGGATCC
TAAGCAGCGCACCTGAAGCCCTCACTTACTCCCGTGGCACTCGGCCTCTGCTCAGACCCG
CACCATGTCCTGCCGCTCCTACAGAATCAGCTCAGGATGTGGGGTCACCAGGACCTTCAG
CTCCTGCTCGGCCGTGGCCCCCAAAACTGGCAACCGCTGCTGCATCAGCGCCGCCCCCTA
CCGAGGGGTGTCCTGCTACCGGGGGCTGACCGGCTTCGGCAGCCGCAGCCTCTCCAACCT
GGGCTCCTGCGGGCCCCGCATGGCTGTGGGCGGCTTCCGCGCCGGCTCCTGCGGCCGCAG
CTTCGGCTACCGCTCGGGCGGCGTGTGCGGGCCCAGCCCGCCCTGCATCACCACCGTGTC
GGTCAACGAGAGCCTCCTGACGCCCCTCAACCTGGAGATCGACCCCAACGCGCAGTGCGT
CAAGCACGAGGAGAAGGAGCAGATCAAGTGCCTCAACAACAGGTTCGCCGCCTTCATCGA
CAAGGTGCGCTTCCTGGAGCAGCAGAACAAGCTGCTGGAGACCAAGTGGCAGTTCTACCA
GAACCAGCGCTGCTGCGAGAGCAACCTGGAGCCCCTGTTCAACGGCTATATTGAGACGCT
GAGGCGGGAGGCCGAGTGCGTGGAGGCCGACGGCGGGAGGCTGGCCTCCGAGCTCAACCA
CGTCCAGGAGGTGCTGGAGGGCTACAAGAAGAAGTATGAAGAGGAGGTGGCTCTGAGAGC
CACGGCAGAGAATGAGTTCGTGGTTCTGAAGAAGGACGTGGACTGCGCCTACCTGCGGAA
ATCCGACCTGGAGGCCAACGTGGAGGCGCTGGTGGAGGAATCTAGCTTCCTGAAGCGCCT
CTACGACGAGGAGCTCCAGGTCCTCCACGCCCACATCTCAGACACCTCGGTCATCGTCAA
GATGGACAACAGCCGGGACCTGAACATGGACTGCGTCGTGGCCGAGATCAAGGCCCAGTA
CGACGACATCGCCAGCCGCAGCCGGGCTGAGGCCGAGTCCTGGTACCGCAGCAAGTGTGA
GGAGATGAAGGCCACGGTGATCCGGCACGGGGAGACTCTGCGCCGCACCAAGGAGGAGAT
CAACGAGCTCAACCGCATGATCCAGAGGCTGACAGCCGAGATCGAGAACGCCAAGTGCCA
GCGGGCCAAGCTGGAGGCCGCCGTGGCCGAGGCGGAGCAGCAGGGCGAGGCGGCCCTCAC
CGACGCCCGCTGCAAGCTGGCCGAGCTGGAGGCCGCCCTGCAGAAGGCCAAGCAGGACAT
GGCCTGCCTGCTCAAGGAGTACCAGGAGGTGATGAACTCCAAGCTGGGCCTGGACATCGA
GATCGCCACCTACAGGCGGCTGCTGGAGGGCGAGGAGCACAGGCTGTGTGAAGGTGTGGG
CTCCGTGAATGTCTGCGTCAGCAGCTCCCGCGGCGGAGTGGCCTGCGGAGGCCTCACGTA
CAGCAGCACCCCGGGGCGCCAGATTGCCTCGGGGCCCGCGGCCACGGGGGGCAGCATCAC
GGTGATGGCGCCTGACTCCTGCGCCCCCTGCCAGCCCCGCCAGGCCAGCTTCACCTGCAG
CAGCAGCCGGTCCGTCCGCTTTGCCTAGAGCCCCCGGCCGCCCGCGGCCCCGGCCCCGGA
GCGCGGAATGGCGTGTGAATGGAAATCGTGTGCTTGCTTCCGGAATCTTCCACATGTTCC
TAGAGAGGGAAAGACCCTCGGCCGTGCTCCCGCACCTTCTCCTTCTAGGGAGTTGTTTCC
TGGTTCTCCTCTGGGCTTCAGTTAGAGAGGCATTCCCAGTTTGTCCAACCTAACTCCAGT
TTGACTCCAAAAGACCCGTGGCCGGTTTGCATCATTCTCCAAGCTCTCTGGGACACTACC
AGTCACCCAGGGTGGCTGGACGTCGCAGGAGCTTGGCCTTCCCCCGAGACAGGGCGTGAG
CCTAGTGCCAGCCTCGCATTCGCATAGGCTGAGAGGCTGAGAGCAAGCCCTCCCTCCCAG
CAGCTCCTCCCCTGGCTGGCACGCGCAGGAAGCACTGGCCCTGGGTCCTCTGTTTGTCTC
TCTGACCGATGCCTTCTTTGGGTTAACCTGTCCCAGCCCAACTCCTCGTGTGGCCTCCCA
GTTGAGGGCCCATCATGGGGGGTGAGGGAATCCTTTTGACTTGGGACGGGTCTTGCTCTT
CATTGTACCTTTATACATTTCAAAGAAAACTCCAAGGTTGCTCCAGATCTCCCCCTTCCC
CTGCGGGTGCAGGAGGGGTGTGTCCAATGCAGAGCCGGTGGGATGGAGAAGGTTAGGCCA
CTTCTGAGTCTCCCTCTTGTTACGACTGTCTGTGGGTGCCTTGCCTTCTGGGTTGTCTCA
GTCTCTGTTCCAATAAATGCTGCTTCGATGCAAG
>Canis lupus familiaris keratin 86 (KRT86), mRNA
GCCACTGTGCCCTCCGTAGTACGTCTCCCTCCTCAAGCCTCCCTTGTCCCCTAGAAGCAC
CATGACTTGTGGATCTTACTGTGGCGGTTCAGCCTTCAGCTGCGCCTCGGCCTGCGGGCC
CCGGCCCGGCCGCTGCTGCATCACGGCCGCCCCCTACCGCGGCGTCTCCTGCTACCGCGG
CCTCACCGGGGGCTTCGGCAGCCGCAGCGTCTGCGGGGCCTTCCGCGCCGGCTCCTGCGG
CCGCAGCTTCGGCTACCGCTCGGGAGGCGTGTGCGGGCCCAGCCCGCCCTGCATCACCAC
CGTGTCGGTCAACGAGAGCCTCCTGACGCCCCTCAACCTGGAGATCGACCCCAACGCGCA
GTGCGTCAAGCACGAGGAGAAGGAGCAGATCAAGTGCCTCAACAGCAGGTTCGCCGCCTT
CATCGACAAGGTGCGCTTCCTGGAGCAGCAGAACAAGCTGCTGGAGACCAAGTGGCAGTT
CTACCAGAACCGCAAGTGCTGCGAGAGCAACCTGGAGCCCCTGTTCGAGGGCTACATCGA
GACGCTGAGGCGGGAGGCCGAGTGCGTGGAGGCCGACAGCGGGAGGCTGGCCTCCGAGCT
CAACCACGTCCAGGAGGTGCTGGAGGGCTACAAGAAGAAGTATGAGGAGGAAGTGTCTCT
GAGAGCAACAGCTGAGAATGAATTTGTGGCTCTGAAGAAGGATGTGGACTGCGCCTACCT
CCGCAAGTCAGACCTGGAGGCCAACGCCGAGGCCCTGACCGAGGAGATCGACTTCCTGCG
GCGCCTGTATGAGGAGGAGATCCGCGTCCTCCACGCCCACATCTCAGACACCTCGGTCAT
CGTCAAGATGGACAACAGCAGGGACCTGAACATGGACTGCATCGTGGCCGAGATCAAGGC
CCAGTACGATGACATCGTCAGCCGCAGCCGGGCTGAGGCCGAGTCCTGGTACCGCAGCAA
GTGTGAGGAGATGAAGGCCACGGTGATCCGGCACGGGGAGACTCTGCGCCGCACCAAGGA
GGAGATCAACGAGCTCAACCGCATGATCCAGAGGCTGACGGCCGAGGTCGAGAATGCCAA
GTGCCAGAACACCAAGCTGGAGGCCGCCGTGACGCAGGCGGAGCAGCAGGGCGAGGCGGC
CCTCACCGACGCCCGCTGCAAGCTGGCCGAGCTGGAGGCCGCCCTGCAGAAGGCCAAGCA
GGACATGGCCTGCCTGGTCAAGGAGTACCAGGAGGTGATGAACTCCAAGCTGGGCCTGGA
CATCGAGATCGCCACCTACAGGCGGCTGCTGGAGGGCGAGGAGCAGAGGCTGTGTGAGGG
CGTCGGCGCCGTCAACGTGTGCGTCAGCAGCTCCCGCGGTGGCGTCGTCTGTGGCGATCT
CTGCGCCTCCGGTGCTGCCCCTGCTGTCACCAGCAGAGTCTGCAGCGCCCCGTGCAGCGG
CAACCTGGTGGTGGGCACCAGCGCCTGCACCCCCTGCCCCGGGGCCAGCGCCTGCAGCGT
>Canis lupus familiaris keratin 88 (KRT88), mRNA
GTAGGATTCGGCCTCCGTCCCTCCAGCATCTGAACTCCATCTCCACCACCAGCATGAGCC
GCCAATTCACCTGCAAGTCGGGAGCTGCCTCCAAGGGGGGCTTCAGCGGCTGCTCGGCAG
TGCTCTCCGGGGGCAGCTCATCCTCCTACCGGGCAGGGGGCAAAGGGCTCAGCGGAGGCT
TTGGGAGCCGGAGCCTCTACAGCCTGGGGGGCATCCGGAACATCTCCTTTAACGTGGCCA
GCAGCAGCGGGAAGAGCGGAGGTTATGGGTTTGGTCGAGGCCGGGCCAGTGGCTTTGCTG
GGAGCATGTTTGGCAGTGTGGCCCTGGGGCCCGTGTGCCCGTCCGTGTGCCCTCCGGGGG
GCATCCATCAGGTCACGGTCAACAAGAACCTCCTGGCCCCCCTCAACGTGGAGCTGGACC
CCGAGATCCAGAAAGTGAGAGCCCAGGAGCGGGAGCAGATCAAGGCGCTGAACAACAAGT
TCGCCTCCTTCATCGACAAGGTGCGGTTCCTGGAGCAGCAGAACCAGGTGCTGGAGACCA
AGTGGGAGCTGCTGCAGCAGCTGGATCTGAACAACTGCAAGAACAACCTGGAGCCCATCC
TCGAGGGCTACATCAGCAACCTGCGGAAGCAGCTGGAGACGCTGTCCGGGGACAGGGTGC
GGCTGGACTCGGAGCTGAGGAGCGTGCGGGACGTGGTGGAGGACTACAAGAAGAGGTACG
AGGAAGAAATCAACAGGAGGACGGCTGCAGAGAATGAGTTTGTGCTGCTCAAGAAGGATG
TGGACGCGGCTTATGCCAATAAGGTGGAGCTGCAGGCCAAAGTGGACTCCATGGACCAGG
AGATCAAATTCTTCAAGTGTCTCTATGAAGCCGAGATCGCTCAGATCCAGTCCCACATCA
GCGATATGTCCGTCATCCTGTCCATGGACAACAACCGGGACCTGAACCTGGACAGCATCA
TCGACGAGGTCCGCGCCCAGTACGAGGAGATCGCCCTGAAGAGCAAGGCCGAGGCCGAGG
CGCTGTACCAGACCAAGTTCCAGGAGCTGCAGCTGGCAGCCGGCCGGCATGGGGATGACC
TCAAAAACACCAAGAACGAGATCTCGGAGCTCACCCGGCTCATCCAGAGAATCCGCTCAG
AGATTGAGAATGTGAAGAAGCAGGCTTCCAACCTGGAGACGGCCATCGCCGATGCCGAGC
AGCGGGGTGACAATGCCTTGAAGGACGCCCGAGCCAAGCTGGACGAGCTGGAGGCCGCCC
TGCACCAGGCCAAGGAGGAGCTGGCCCGGATGCTGCGCGAGTACCAGGAGCTCCTGAGCC
TGAAGCTGGCCCTGGACATGGAGATCGCCACCTACCGCAAGCTGCTGGAGAGCGAGGAGT
GCAGGATGTCAGGAGAATTTCCCTCCCCTGTCAGCATCTCCATCATCAGCAGCTCCAGCG
GCAGCGGCGGCTACGGCTTCAGGCCCAGCTCGGTGAGCGGCGGCTACGTGGCCAGCAGCG
GCAGCTGCATCTCCGGCGTGTGCAGTGTCCGCGGCGGGGACGGCCGGGGCAGGGGCAGCG
GCAGCGACTACAGGGATACCCTGGGGAAGGGCTCCAGCCAGAGCACCTCCTCCAAGAAGG
CCGGCAGGTAGAGACGCTGCCACGCCACCGCCACCGCCACCGCTGCCACGTCCCCAGCTG
TCTCCCACGCGCGCTCTCCCGTCCCTGTCAGCCCCTCTCCACCCTGCCCTGCTCCCTACT
TCCCCCAGCCTGCGTCTTCCTGAGCCTGGACAGGTGTGGATGGCCCTACCTGGCGAAATT
CCTCCTGGCTGAGGTCCCCCCAGCCGGGCCGTGGGCTCAGCTCAGCTCCCGGCCTTCCGC
CCTCCGCTCAGCCTCCGGCTCCGTCACCAACTACAGTCTGGCTCCCCGGGTCACAGACCG
AGGCCCCGCTCTCACACTGGGGCCTCTGTCCCAGTGACTGCCTAAGCTGGGAGCTGGTTC
TGTGTTCAAGAGAAGGAAGGCCGAAGGGCACCAGCCAAGAGAGGCCGGTCCCCACGCCAC
CCTGGCCCCGTCTCATGGCTCATTCCGAGTAGGACCAAGTACGACTCAGGTCTCTCTTCG
CTCTCCTGTATCCAGAAGCAGAGAAGAGGAGGCCCCTCCACATCTCCTTTCTTCTTAGAG
GCCCTCCCATTGCATCCTCAATAAACAGC
>Canis lupus familiaris keratin 89 (KRT89), mRNA
GCAGAGGCGCTGACAGGTCTCCAGCAGGAGGCCTGCGTCGTCGGCCCGGCCGCCTTCCCG
GGGCCGCCCTGCGCAGCGGAGGCATGACGACCCGCTCCTACCGCCTGGGCTCTGGCTGTG
GGGTCAGGAACTTCAGTGCCTGCTCTGCGGTGCTGCCCAAGCCCACGGCCCGCAGCTGCT
CGGGGGCCGTGGTGGCGTCCTGCAGGGGCGGCCCCGGGGGGCCCGGCTACAGGCGCTTCG
GGGGCTTCAGCAGCCGGAGCCTGTGCGCCGTGGGGTCCCCGTGGACGGCGGTGAGCTGCG
GGTGGCCCGTGCGCGGCAGGAGCAGCTTCGGCTACCGGGTCGGGGGCCTCTGCGGGCCCA
GCCCGCCCTGCATCACCAGCGTGTCGGTCAACGAGAGCCTCCTGACGCCCCTCAACCTGG
AGATCGACCCCAACGCGCAGTGCGTCAAGCACCAGGAGAAGGAGCAGATCAAGTGCCTCA
ATAACAAGTTCGCCGCCTTCATCGACAAGGTGCGCTTCCTGGAGCAGCAGAACAAGCTGC
TGGAGACCAAGTGGCAGTTCTACCAGAACCGCAAGTGCTGCGAGAGCAACCTGGAGCCCC
TGTTCCAGGGCTACCTGGAGACGCTGAGGCGGGAGGCCGAGTGCGTGGAGGCCGACAGCG
GGAGGCTGGCCTCTGAGCTCAACCACGTCCAGGAGGTGCTGGAGGGCTACAAGAAGAAGT
ATGAAGAGGAGGTGGCCCTCAGGACCACAGCCGAGAATGAGTTTGTGGTGCTGAAGAAGG
ACATAGACTCTGCCTACCTGCGCAAGGCTGACCTGGAGGCCAATGTGGAGGTGCTGAGGG
AGGAGACGGCCTTCCTGCAGGCCCTCTACGAGGAGGAGATCTACCTTCTTCACTCGCAAA
TCTCTGACACCTCGGTGGTGGTCAAGATGGACAACAGCCGGGAGCTCAACATGGACTCGG
TCGTGGCTGAGATCAAGGCTCAGTATGACGACGTCGCCAGCCGCAGCCGGGCCGAGGCTG
AGTCCTGGTACCAAACCAAGTGCGAGGAGATGAAAGCCACAGTGAGCCAGCAGGGTGAGA
ACCTCCGCAGAACCAAGGAGGAACTGCACGAGCTGAACCGCCTGATCCAGAGGCTGACAG
CGGAGGTGGAGAACGCCAAGCAGCAGCGCTGCAAGCTGGAAGGCGCCGTGGCGGAGGCGG
AGCAGCAGGGTGAGGCAGCCCTCCGGGACGCCAAGTGCAAGCTGGCAGGGCTGGAGGAGG
CCCTGCAGAAGGCCAAGCAGGACATGGCCTGCCTGCTCAAGGAGTACCAGGAGGTGATGA
ACTCCAAGCTGGGCCTGGACGTGGAGATCGCCACGTACCGAAAGCTGCTGGAGGGCGAGG
AGAGCCGCTTGTGTGAAGGCGTGGGCTCCGTCAATATCTGTGTGAGCCGTTCCCAGGGCG
GCGTGGTCTGCGGGGACCTCAGTGCCACTGTCCCTCGTGGCCTGGGGGGCGTGGCCACCA
GCAGCGGCATCCTGTGTGCCCCCTCCGTAGCGGGGGCCTGCTCCAGTGCCCGATCGGTGC
GCTTTGCGTAGCGGGCGGGCGGGGGTGGGTGCAGGGGGGAGGTCATCGCTCTCTCAGACC
TCAGTGTCCGTGCGGTACTTTCCCCTGGCTGGGAACCCAGATGAACGCTCCAGTTTCCTC
CCTGTAGCAGTTATGACTTACCTTCAAGTGCGAACCCTGGGGCTGGCATTACTGCCACCT
GCACCTGTCTCCCTTCCCAGTGGCCCAGCTTTCTGAGATAAGCTGCTCGGCCCCTTTCTT
TCCCAACCAACTTCGACTTAGCAGGCATTTACGAGGTACTGACCGTGTGCCAGGCCCTCT
GGGAAGGGGGCAGGGTAGGGGAACGGCTGTGGGTGGGTGCATGTCACCTGGGTGCTGAGG
GGGCTGCGGGGAAAGTGGGCTGGGGGTTCGGGAAGCCCCTCACTGATCTGAGACATTGTG
TGTCCCCAAGAGTGTCCCCCACCTATGCACACGTCAGCGTGGAAAGGCTTGACTGAAGCT
AACGGCTGAGCTGTTTATGGTTGGTGCTTTGGATTTTTTTTTTTTTTGGGGGGGGGATGC
AATTCCTGTTGTGGCTTCTTCTCTCTTTGCGTGTGTGTGATTAAATACTGATGGTAAAAC
ATTTTCTCCTAGTAAA
>Canis lupus familiaris keratin 124 (KRT124), mRNA
ATGACCCAACGATCTTCTGTCACCATCAAGTCAGGAAGCACCCGGAACTTCAGTGCTTCC
TCGGCCAGCCTCCTCCCGGGCTGCCGGCCCAGCTTTAGCTCCGTCTCTGTGTCCCAGGGC
GGGAAGAGCTTCGGGGGCAGCTTTGGGGGTGGCTTCGGCACCAGGAGCCTCCACAGCTTC
GGGGGGAGCAAGAGAACCTCCATGAGCGGCAGCTACCGCTGCAGCCGGGCCAGCAGCGGG
GGTGCCGGCTACGGGCTGGGTCTCGGAGGCATGGGCTACAGGGCCGGGGGAGCCTTCGGA
GGGTACGGATTTGGAGGTGGGATGATGTCTGGCTCCGCCGGCATCCAGGAGGTCACTGTC
AACCAAAGCCTCCTGACCCCCCTCCACCTGGAGATTGATCCCTCCCTCCAGCGGGTGCGA
AAGGAAGAAAAGGAGCAGATCAAGACCCTCAACAACAAGTTTGCCTCCTTCATCGACAAG
GTGCGGTTCCTGGAGCAGCAGAACAAGGTGCTGGAGACCAAATGGAGCCTCCTGCAGGAG
CATAAAACCACCAGGGCCAACATCGAGCCCATGTTTGAAGCCTACATCAGCAACCTGAGG
AGGCAGCTGGAATGCCTCGGTGGTGAGCGGACTCGGCTAGAGTCGGAGCTGAAGAACATG
CAGGACGTGGTGGAGGACTTCAAGAACAAGTACGAAGAAGAAATCAACAGGCGCACAGTG
GCGGAGAATGAGTTTGTGGTGCTCAAGAAGGACGTGGACGCCGCCTACATGAACAAGGTG
GAGCTGGAGGCCAAGGTGGATGCCTTGATGGATGAAATCAACTTCCTGAGAGCTTTCTAT
GATGCGGAGCTGGCTCAGCTGCAGGCTCAGATCTCAGAAACCTCCGTGGTGCTGTCCATG
GACAACAACCGCAAGCTGGACCTGGACAGCATCATCTCTGAGGTCAAGGCGCAGTACGAG
GACATCGCCAACCGCAGCCGGGCCGAGGCCGAGTCCTGGTACCAGACCAAGTACGAGGAG
CTGCAGCGGTCTGCCGGCCGGCACGGGGATGACCTCCGCACCACGAAGATGGAGATCTCC
GAGCTCAACCGCGTGATGCAGAGGCTGCGCTCTGAGATCGATAACCTGAAGAAGCAGTGC
GCCACGATGCAGTCCGCCATCGCCGACGCCGAGCAGCGCGGGGAGCTGGCCCTCAAGGAC
GCCAAGCACAAGCTGGCCGAGCTGGAGGACGCCCTGCAGAAGGCCAAGCAGGACATGGCC
CGGCAGCTGCGCGAGTACCAGGAGCTCATGAACGTCAAGCTGGCCCTGGACATCGAGATC
GCCACCTACCGCAAGCTGCTGGAGGGCGAGGAGTGCAGACTCACCGGGGAAGGCGTCGGA
CCCGTGAACATCTCCGTGGTCTCCTCCAGTGGGGGTACGGGCTACAGCTCCGGTGGCGGC
AGCCTGTGCATGACCGGCGGTGGCTACAGCAGCAGCCTGGGCTACAGCTCGGGCGGTGGC
TTCAGTTCCACCAGTGGCCGCAACATGAGCGGCAGCAGCTCCAGCATGCGCATCATCTCC
AAGACGTCGTCCACCAAGAAGAGTTACAGGAGCTAAAAGGGCCGCACCAGCCCCGGCTGC
CCCCTCCAGACCCCCACCCCCTCGTTCCCAGCCCTAAGACCTGCCGCTTTGCTGATGCCC
CACATGCAAAATCAACAGCAGGAGGCATGGGGAGTGGCCCGTGAGTTCTAAGGTCACCTT
GTCCATCCCTCTGCCTCCAGATGGGTCCCCACAGAGGTACCTCTCTTGCTCCTTATCCCA
GAGCCCTCCAGGGTCCCCAGACATCCGCTCCAACTAATGCCGACTCACCTGCTCTGCGCC
AAGACCCAGGCTAGGACTTTGTCCATCAGCAGCTTCCAGTGCAGGGGTGCAGGAGGGTCT
TCTCCTCCCCAAGGGAGCCAGATCCACAGCACCCACAGTCCTTTACGGGGGAGGGCAGGT
GCTTAGAATTGACCTTGGTGCTCCCAAAGCAGTTGAGTGTAGTCTATCTAGGCCAGAGCC
CCACGTGTGTGCTCTCTCATCACAGACGGGACCCTTCCCTACAGGCCCTCTCAGACCAGG
GCACGCTGCCAACCCAACGGGCCTACTGGACCCTCACTTCCTTCCTTCTTGTCCCCTGCC
AGGCCCCCACCCACTTCCCCTGACAACTCCCACCATCTTATTGGAATGAGAAACCAACCC
CCTTCAGAATATGACCAACTCGATTATTCATACTAGAACAGAAGGATTTTACCAAGAACC
CAAGGGTTCTCCACGTCCCGGGGCTGCATTCCACGATAGCTCGCCGCCAAATTCCTTCCA
AATCTGCCTCATTTAAGCCAATGTTAGACTTCCCACCGCGTGCAGAACCGCCCTGCTGCC
GAGTGGGGGGGGCGGGCAGGCTCGTGCCAGGCGTGGGAAGGCGGCGGGGCAGCAGACGCG
CCAGGAAGAGGAGCCCAGCTAGGCTGTGTCCGAGCGGCCGTGGGACGCTCCTCCCTCAGA
ATAACCCTCCAGGCTCAGGAGTCGTTCTCCTCCCTCTGGTAGCCATGTCCCTTTTCTGGA
AAGTTCTCTGTCCTCCTTACCTTGCTCTTCCCCCCCTCCCTCCTCGTTCTCCCCCTCCCC
CACCCTGCGCATCTCCTCTCTCTCCACCCCTCCTCTCTGCTCCTTTATTTCTCTCCTTTC
TTGCCCTCCCACTCATCTGTTTGGCAATAGATCTCCCGCTCCCTCTCTCCTGACCTTCTT
TTTCTACCGTCCCTGTCTCTGAAACGTCTACAGTGTGGATTTGCCTGTGCCATGGCCTGG
CTAGAAATGACACTCTTGAGGGCAGTCCACCAAACCCCCTGCCCCACAGGGGAGACGTAA
GAGGGCAGACTCAGAAGAGAGGCTGAGCGTCCTCCGGCGTCTTTCCTCCCCCTCAGAGGA
TGCTTGCTCCGTCTGTGGAGGAAGCAGAAGTAGAGGAGCCGTGGGAGAGGGAGGAAGACA
TAGGCAAAGAGATCTCTTTGAGGCTGGCCTTCATGGGTGGTCTCCCTACTTGAGGAGCTG
TGAGTCCTCAAAACACCTGCCATGTCCTGGTGCATGCATCCCAAAGGCAAGCAGGGACTG
GCTGCCCGCTGTGGACATTTAGACAGTAGAGATACAAGTCAGAAAACAAAGTCCCCCCGC
TCCGATCGTCTCAGACCCTCCTGACCTACCTGCTCCCCGTGTGTGCCCCTTTCCTGAAAT
TGCTTCAATAAAGCGTCACTGAGCTCTC
>Canis lupus familiaris keratin 126 (KRT126), mRNA
TCTGAGTTTCCTCTAGCCTTTCCATCCATCCATCCATCCATCCATCCATCCATCCATCCA
TCCTTCCTTTGGAATACTTTGCTGTCTACCATGAGTCGCCAGGCCAGCCACAGCCAACAA
TCTTGCAGATCTTCCAGCGGGGGCGGCCGCCAGGGCTTCAGTGGCCGCTCAGCTGTGGTG
TCGGGCCAGAGCCGGGTCGGCTCCACAAGGTCCTCCTCGACGTCCCGCTCAGGCAGGGGC
AGTGGTGGGTCTGGTGCCTGTGCCATGATGGGAGGAGGTTTCGGTAGCAGGAGTCTCTAC
AACCTTGGAGGCAACAAGAAGATCTCCATCAGTGTGGCTGGAGGCAGCTCCCAGGCCAGA
GAGTTTGGGGGCACCAGCAGGGGAGGTTTAGGAGGCAGTGGTTTTGGAGGTGGCGGAAGA
GGGATGGGTGGGGGCTTTGGTGGAAGGGCTGGGGGCTTTGGAGGAGGAGCTAGAGGCTTT
GGAGGAGGAGCTGGGGGTTTTGGTGGAGGAGCTAGAGGCTTTGGAGGAGGAGCTGGGGGT
TTTGTTGGAGGAGCTGGTGGCTTTGGAGGGGGAGCTGGAGGTTTTGGTGGAGGAACTGGT
GGCTTTGGTGGCCCTGGTGGCTTTGGTGGCCCTGGTGGTTTTGGTGGGCCTGGTGGTCCT
GGTGGCTTCCCCGGGGGAATCCAGGAGGTGACTGTCAACCAGAGCCTCCTGCAGCCCCTC
AATGTGGAGATCGACCCCCAGATCGGGCAAGTAAAGACCCAGGAACGGGAGCAGATCAAG
ACTCTCAACAACAAGTTTGCCTCCTTCATTGACAAGGTGCGCTTCCTGGAGCAGCAGAAC
AAGGTCCTAGAGACCAAGTGGAGCCTCCTGCAGGAGCAGGGCTCCAGTTCTAATACCAAC
AACCGCAACTTGGAGCCTTTTTTTGAGAACTACATCAGCAGCCTCAAGACTTTCCTGGAT
GGGCTCCATCTGGAGAAGGACAAGCTGCAGGGAGAGGTGAGGGGCATGGAGGAGACGGTG
GAAGACTTCAAGAAGAGATATGAAGAGGAAATCAATAAGCGTACAGCTGCAGAGAACGAC
TTCGTACTCTTGAAGAAGGATGTCGATGCTACCTACATGACCAAAGTGGAACTGGAGGCC
AAGGTGGAGAGTGTGACAGATGAGATCAACTTTTTGAAGGCCCTCTACGATGCCGAGCTG
TCCCAGATGCAGTCAGACACCAGTGACACGTCCGTGGTCCTGTCCATGGACAACAACCGC
TGCCTGGACCTGGACAGCATCATCGCCGAGGTCCGTGCCCAGTATGAGGCGATCGCCCAG
AGGAGCAAGGCCGAGGCTGAGGTGCTGTACCAGACCAAGTTGGGGGAGCTGCAGACCACG
GCCGGCAGACACGGGGATGACCTGAAGAGTACCAAGAGTGAAATCTCGGAGCTCAACAGG
ATGATCCAGAAGCTGCGGGCCGAGATCGAGAGCATCAAGAAGCAGAATGCCAACCTGCAG
ACGGCCATCGCTGATGCAGAGCAGCGTGGGGAGCTGACCCTCAAAGATGCCAATGCCAAG
CTTCAGGACCTTAAGGCCGCCCTGCAGCAGGCCAAGGAGGACCTGGCCCGGCTGCTGCGC
GAGTACCAGGAGCTCATGAACGTCAAGCTGGCCCTGGACATCGAAATCGCCACCTACCGG
ACCCTCCTGGAGGGCGAGGAGTGCAGGATGTCTGGAGAGTGCCTCAGCTCCGTGAGCATC
GAGATGGTGCACAACAGCAGCAGTGGCGGCAGCAGCAGCGGCGGAGCCCTGGGGGGCGGC
GCCCTGGGAGGGGGCACCCTGGGGAGAGGCGCTGGGGCCCGCGGGGGCCTGGGGGCCTCG
GTGGTACGCGGGAGCTTCTCAGGTTCTGGGGGCTCATGTGCTGTCAGTGGTGGCGGCAGC
AACAGCTCAGGCCGCATCTCTCAAAGCTCTTCCCAGAGCCAGCGGTCCCACCACAAATTC
TGAACGGGGAGCCTCAGGTGTCCCCAGGACCCCTTCACCTGCCTGCACACCCCCGCTCCA
CACGCTACTCCACACCCCGTGGGGCCCTTTCCCAGCGCATCTTCTGATCTGTGCCCTGGA
GCCCCCCCTTTCCAGACGACTGGTGCCACAGCCCAAAATTTGTTGGGAAGGAGAATTGGG
TTGAACAGCCATCTGTCCCCACAAGGCGATAGGGCAGGGCTCAGGAGCTAGGCTGCTCCA
TCACCTCGCCCCACAGGTGCCCTGGCTCCAGCTCCACACCCCACCACCTTATGGGAAAGC
CCCAGCCAGCCCCTGCATGCACCCCTCTCCCCATCTTTTAGTCGGGGACCCTTCGGCCCT
CACTTCCTGCTGGTGCTCGGGTTTCCCATGAGTGGTACTTGTCCCTTTTTGATTCCAAGA
GAAGAACTCTCTGTGCTCTATCTTCAATAAACTGCATTGTGTTTCAGACACGGTGGTAGA
TTTTTCATTCTGGATTCATTCCATGGTCACTGGTTCTAATGTCCACGCCTGTGGGTCATG
GCTGTGTCTTTCCCACAGAGAGTTCTGGGGCTGAGCCTGGAGGGAGACTCTAGCGAGGAA
GTTCCAGGGCTCCCAGGCAAGAGAGGCAGGGCTTCCAGGTGGAA
>Canis lupus familiaris keratin 127 (KRT127), mRNA
CTTTCCTCAGAGGCTTCAACCAGGACATCTTTCTGTGGCCAGAGAAAATGATGAGCCAGC
AGTCCAGCAGGCTGTCCCAGGCCACCAAAGGTTCTAGGGGCTGCTCTGCTGTTGTGGTGT
CCGGGCAGAGTTGTATCAGCCCAGGCAGGTCCCAGTCAGCCTCGTGCTCTGGGGGACGCA
GTGCCTCCACAGCCTGTGCCATGGTAGGGGGTGCCTTCGGCAGCCAGAGCCTGCACAGCC
TCGTGGGGAGCAAGCTCAGTGTGGCCAGAGGTGCTGCCCAGACTGGGAGCTCAGCCTGGA
GTTGCTCGGGTGCCCTTGGAGGGAGCCTGTGTGGGGTTGGAGGAAGGGGCATGAGAGGTG
GCTCTGGAGGAGGCTACTTTAGCAGTTGGGGGAGACGTGGTGGTTTTGGAGGCATTCCTG
GTGGAGCTCAGGGCCTTGGAGGTTCAGGGGGCTTTCCCCTCAGCATCCAGGAGGTGGCCA
TCAACCAGAGCCTCCTTCAGCCCCTGAACATGGGGATCGACCCACAGATCAGGGAGGTGA
AGACCCAAGAGAAGGAGCAGCTCAAGACTCTCAATGACAAGTTTGCTTCCTTCATCGACA
AGGTACGGTTCCTGGAGCAGCAGAACAAGGTGCTGGAGGCCAAGTGGTGCCTCCTCCAGG
AGCAGTCAGCCACCTCCAGGGCCACTGCCAACAACCTGCAGCCCTTCTTTGAGTCCTATA
TCAGCTGCCTCCAGGCCCACATGGACAGGCTGCTGAGTGAGCGGGGTCAGCTGGATGAAG
AGCTCAGCATGATGCAGGTGCTTGCAGAGGAGTACAAGAGGAAGTATGAGGATGAGCTTA
ACAAGCGCTCAGAGGCTGAGAATGACTTCATGGTTCTGAAGAAGGATGTGGATACTTCCT
ACGCGACCAAAGTAGACTTGGAAATAAAAATGGAGAGTCTGATCAGTGAAGTAAACTTTC
TGAGAACCCTCTTTGAAGCTGAATACAACCAGGCCTTGTCGGAGTCCAGTGATATGTCTG
TCATCTTGTCCATGGACAACAACCGGCATCTGGACCTGGACAGCATCATCACTGAGGTCA
AGGCCCAGTATGAGGAGATCACCCAGAGGAGCAAGGCTGAGGCTGAGGGGCTATACCAGG
TCAAGCTTGGGGAGCTGCAGACTACAGCCAGCAGGTATGGTGATGACCTGAGGAGCACCA
AGAATGAGATTGCAGAGCTCAACAGGATGGTCCAGAGGCTGCAGGCCAAGATCGAGAGCA
TCAAGAAGCAGAATACCAACTTGCAGGAAACAATTGTTGACACTGAGCAACAGGGTGAAC
AGACCCTCAAAGATGCCCAGGCCAAGTTGGCAGAGCTCAAGAAAGCCCTGAAGCAAGCCC
AGAAGAACCTGGCCTATCTCCTGCGTGACTATCAGGAGCTGATGAACATCAAGTTGGCAT
TAGATGTGGAGATTGCCACCTACCAGAAGATGTTAGATGGCGAGGAGTGCAGGATGTCTG
GGGAGTGTCAGAGCCCAGTGTGCATCTTTGTGGCCAACCACACATCCAGCAGCAAGAACA
TTAGTCCTGGGGGCAGCAGCAGCAGCAGAAGCAGCAATGGTATCTGGGGCAACAGAGGTG
ACCAGGGCATCCGAGGAGACAGTGAGTCCACCAATGGGAGGAAAGGCATCCAGTCCAGAA
GCACAAGCATCTCCATGGATCAGAGTCCCAGACTGGGCAGCTCTTCCTCCTCCTTGGCTA
AGATTGTGCAGATCACCGCCAGCAGTGACCAGCGTGCCTGCATCAAATACTGAGACTGGG
CCCTGATGCACGACTATAAAAATTTCCCCTGCCTTTAGCCACATCTCTCTACGATCACTC
CTCTCTCCCCAGGGTTGGTGATACTATACTGTCATCCGCTTGGAGGTTCAAAACCAAGAA
GGGGCCCAGGTAGACATTGTCAAGTTAGGAGTTTGTCCCTGAGCCCATCACACATTCCAC
TACTACCTATTGTCCCCTTGTATATAAACTTTGCCTTGCCTCCTCTCGGCTCTCTCTTTC
TTTTTCTTCATTAAACTGCAATATGTGATGATGGATTTGACTATTTGACTCTGAGTTTTG
CAGAATAATAGGAACTCATGATGTTTGCTGAATCAGAGGGAAACACACTCAAAATGTGGC
CTGCAGGAAGTTATGTTAGCAGCTGTGCACGGAGTAAGTGAGAGATGAGGAGAGAATGAG
GGTGCTGAGGGAGTTTTTGGGGTTAAGCCAACTGGGCCAGACTTCACAATTTGCCCAACT
GCCATGCTGTGCTTCACTCTTTCTGTATCTATATCTGGGCAAGCCACACCCTGGGGCTGG
AACACTTCTCATACTGGCATCAGTCATCCTTGCCAAGAATTCCAAATGGCTCAGTGATAG
CCAAGTAATTGCACTGCCCAGCCTGGGTCACCTCAGGGGGCAGCCTTTCTTTATCTCCTC
CCTTGGGGGTTTTGGACCACAGTGGTGGGAGAACATGGTCAGAAGCTCCCCCGTGTCCTC
ATTCCTTATGGCTCGGGGGCATTTGCCCCTTTTCCCAGCAAGACTCTGTAGGATTCTGCT
TCTCTTTCCCTCTCACATCCTGAGATCTCAAGGCTCTGGAAAATCAATAAA
>Canis lupus familiaris keratin 222 (KRT222), mRNA
TGGAAAGGGAGCTCTGCGTCTTTAAGGCTCCACGGAGCTCTGTGTCTGCTCGACGCAGAC
AGACCAGCTCTGCCGCAGCGACTCATCCTATCGATAAGGTTCACTTAGCCAAGGTGGAGG
ATGGAGCTGTCCCAGCTACTCAATGAGATCAGGGCAAACTATGAAAAGCTCCTCACCAGA
AATCAGATAGAGACCGTGCTCTCAACAAGGATCCAGCTGCTCTGCGATGTGTTGCTGCTT
AACTTTGCCATCTTACCGCTAGGAACAAGTGATACAACAAACCAAAAAAAAAAACTGTCA
TCGTAGGAAGAGACGTCTGAGGTTCATTTTATAGCTAGAAGAAGATATGAGCAAAAAAAT
GGACAAAGACGAAGAGGCTTTAAAGGCAGCGCAAGCAGAACTCAAAGAAGCTCGGCGCCA
GTGGCAGCACCTGCAAGTGGAAATTGAATCTCTCCAGGCGGTGGAAAGGGGCCTTGAAAA
CTCCCTACATGCCAGCGAGCAACATTACCAGATGCAGTTGCAAGACCTAGAGGCCGTGAT
TGAAGGACTAGAGAAAGAACTACAGGAAGTAAGGCGTGGCATCGAAAAGCAGCTTCAAGA
GCACGAGATGCTTCTCAACACAAAGATGAGGCTAGAACAAGAAATCGCCACTTATCGCCG
CCTCCTAGAAAAGGAAGAAATCAGATATTATGGTTGTATCCAAGGTGAGAAAAAAGAACA
AAAACCTACAACAAGTAGAGTTGGTTTTGTTTTACCTTCAGCCATTATAAATGAAATATC
TTTTTCAACAAAACTCCCACAAAAGTATGAGAATGAAAAAGTGGAAACAGTGACCAAACA
GGCAATACTAAATGGAAATATTGTGAAGGAAAGCACTGAGGCTCATGGCACTATCCAGAC
AGAGAAAGTGGATGAAGTTATTAAAGAATGGGAAGGCTCCTTCTTTAAAGATAACCCTCG
ATTAAGGAAAAAATCTGTTTCTCTTCGATTTGATCTTCATTTAGCAGCCACTGATGAAGG
GTGTTTACAGACTAAGCAGGATAATCTACCAGATATAGAAGTCAGGCTTATCATGAGAAG
ATCATGCAGTATCCCCTCTATCAAACCTCCATCAACAGCTAATTAATCCAAAGACAGTAT
TTTACTTGATTTGAAAACGACATTAGGGTAGACCAAGGTGGATAATCCTGACCACCCTCT
GTCCCAAAATGTAAGTTATTAAGTATATATGTTATGATCAATGAGTGTCCCTTCAGAAAA
CAAACAGGGACAAAATTTCTCTGAATCCATTTATGGATGCATTCTTTGAAGAGGGGGAGC
TTCAAAATAAAACCAGAAATTCAGTATGGTTTCTACTTTATTTACTCCAAACAGTCTTCT
TTTTCTCTTGAAATTTTATCAGAAACTAAGCCTGAAGCTTGGCTTGGTTGAGTCTTTGAA
ATTTCACTCAGTGTCTGAATATTCTAAGGAAAGAGAACAATTTGTTTAAGTATGATTAGA
TTATATTAAGAATTACGCTGACTTATTCATCATTATTCCATGACTGGTTATATCTAAAAA
GATTTTTCTACTTAAAAAAGAAAACAATTGTAACAAACTTAAAGAGGACTCACAATTCAC
ATAACCAAAAAAAATTTTTTTGGAGACAATCATTTGCATACTTAGAAAAATAACAGAGCC
ACTTTCCACGAGCAATTCCAAGCAAACTATAGAACACCCCTGGCTAATTTGATGATTAAA
TAAATTTAAGTTAATCTTAATCCAAAAGCTTTTTGTAATCATGATCTGATTTACAGAAGA
GTTACTTTATTCAAAGAACTTTAAGGTTGCATCCTCTACAAAAAATCAAAAGGCCAGTGG
CACAAACAAAAGATGAAAGTCTTGTTGCTATGGTTCCTAGAATAGAGTTCTCTAAATCTC
TCCGTCGCAACTTTTTCATCAGTAAAGTTAAATGTGACTAATTGGAATAGTTGATGTGAG
CATTAGCTAAGATACTATGTAAAGCATTATAAATATTTCTTGCAGTCATTTATGTGAATT
AAGATAACAGTACTGTTATCTAAGCGATGAGCATTTGCAGGATTTCCATTTTTAAATTGT
TCAAACTGTAATAAATATGGACAGAAAACATATTTGTGAATAAATCAAGTATTGTTGCAA
AGTTTTTTAAACAACTTAATTTGTTTAATACAGGCATATTTATTTATTTTAAAACCTTAA
ACAATAAATACCTGTTTTAAAACATTAGAAATTTATAGGCTATCACTTTTTTTCTAAGCA
GAATAAAATGTTGAGTACAACTCACCATACTTTTTCCCAGCTAAAATATCATCTAAGGGC
TACAGCTCAGTTAGCAATTTTAGTACAGCCTTTGCAATCTCTTTCTTTCTCTATTTCACA
TAGAACAAAGTGTATATTTTAACCAGGAGAAAATCATGTTAAATAATCTTTAACATAATA
CAGGGATATAAAATTTTAAATTTTCTTTTTCAATTATTTTAAATTCCTTTTAGCCTGTCT
TATTCTATTTAGCAAAAGGGATTATTTTGTTTTGTCAAGGATACGACAGCATGTTAAATG
CTTACTCTTGTGTAAGCATCCAACCTAAAAAATACATCCTGTACATAAGTGTTTTCATTC
AATATTAGTTAAATGCTATGCTACTAACTTTATTAATGCTTTGAAAAATGCAATCATATA
AGCTATTGTACTAAAGTCACTGTATTAAGCAACAGTAATCATAATAAAACAATATATCTA
GTGTAATCTATATGCAGTGTTAAAAACAGTACTGGGCATCATGAATGTAACTGCTTGTTA
AAGTAATTCTGCTATGCAGCTCTTGTGTGTATAAGATGTACATTTTAAAATACAGTATTT
GAATTTATTTTAAAAAGTTTTATTTGCTTTGGGGCATTTTAAATCGGGATAGGAATTTAC
CAAAGTAGATGATACCAG
