# Supplementary material for: A curated catalog of canine and equine keratin genes
Source: PLoS One. 2017 Aug 28;12(8):e0180359. doi: 10.1371/journal.pone.0180359 (PMC5573215; doi:10.1371/journal.pone.0180359)
Supplement: S2 File — The file is lacking a sequence for equine KRT74 due to the low reliability of the current annotation. (TXT) [file pone.0180359.s005.txt]

>Equus caballus keratin 1 (KRT1), mRNA
GCGAGCTCCTGCCCTTCCTCGACTCTGCTTCTACTCTCTCTAAGTCAACATGAGCCGAAA
CTTTAGTTCCAGGTCTGGCCGCCGGATTGGAGGGGGCTTCAGCTCTGGCTCTGCTGGGGT
GGTCAGCTTCCAGCGCAGGACCACTAGCAGCTCTGTGTGCCGTGGTGGGGGAGGTGGCGG
GGGATTTTCAGGGGGAAGATATGGTGCTGGCTGTGCTGGCGGTGGTTTTGGAAGTCGGAG
TCTTGTTAACCTCGGTGGCAATAAGAGCATCTCCATAAGTGTGGCTAGAGGAGGTGGACG
TAGTGGTTTTGGTGGTGGTTATGGCGGTGGTGGCTTTGGGGTTGGTGGCTATGGCGGTGG
TGGCTTTGGGGGTGGTGGCTTTGGCAGTGGTGGCTTTGGGGGTGGTGGCTTTGGCAGTGG
TGGCTTTGGGGGTGGTTTTGGCAGTGGCGGTTTTGGGGGTGGCTTTGGCAGTGGAGGTGG
TTTTGGTGGAGGTGGTTTTCGGGGTGGTTTTGGGCCTGTCTGCCCCCCTGGTGGCATACA
GGAAGTCACCATCAATCAGAGCCTTCTGCAACCACTCAATGTGGAGATTGATCCTGAGAT
CCAAAGAGTAAAGTCTCAAGAAAGGGAGCAAATTAAGACCCTCAACAACCAATTTGCCTC
CTTTATTGACAAGGTGCGGTTCCTGGAGCAGCAGAACCAGGTGCTGCAGACAAAATGGGA
GCTGCTGCAGCAGGTGGACACCCCTACGAGAACCCAGAGCCTAGAACCCATTTTTGAGGC
GTATATCAGCAGTCTTAGACGGCAAGTGGACCAGCTGAAGAGCGACCAATCTCGGATGGA
TTCAGAACTGAAGAACATGCAAGACGTGGTGGAAGATTACCGGAACAAGTACGAGGAAGA
GATCAACAAGCGGACAAATGCAGAGAATGAATTTGTGACCATCAAGAAGGACGTGGATGC
TGCTTATATAACCAAGGTGGACCTGCAGGCCAAAGTTGACAACTTGCGTCAGGAAATTGA
GTTCCTCAGAATACTCTACCAAGAGGAGCTGTCTCAGTTGCAGACACACATCAGTGACAC
TAATGTCATCCTGTCCATGGACAACAACCGGCACCTGGACCTGGACAGCATTATCGCTGA
GGTCCGTGCCCAGTATGAGGACATCGCCCAGAAGAGCAAGGCGGAGGCTGAGGCGCTGTA
CCAGAGCAAGTATGAAGAGCTCCAGATCACTGCTGGCAGCCATGGGGACAGTTTGAAAAG
TACAAAGATGGAGATTTCTGAGCTGAATCGGGTGATCCAGAGACTTAGATCTGAAATTGA
CAGCGTCAAGAAGCAGATCGCTGCGCTGCAGCAGTCCATCACTGAAGCTGAGCAGCGTGG
GGAGAACGCCCTCAAAGACGCCCAGAACAAGCTGAACGAGCTGGAGGATGCCCTGCAGAG
GGCCAAGGAGGACCTGGCCCGGCTGCTGCGTGACTACCAGGAGCTGATGAGCACCAAGCT
GGCCCTGGATGTGGAGATTGCCACCTACAGGACCCTCTTGGAAGGAGAGGAGAGCAGGAT
GTCTGGAGAGTGCGCCCCGAACGTGAGCGTGTCTGTGAGCACCAGCCACACGAGCATCAG
TGGAGGAGGAGTCCGAGGAGGCGGCGGTTTCAGCTCTGGCGGCGGAGGGAGCTACAGCTC
TGGAGGAGGCAGTTACAGCTCTGGAGGCGGCGGTGGTGGCTTCGGCTCCGGAGGCAGCAG
TAGGGGCCACAGAGGCGGCTCTGGAGGTGGAGGCGGCAGCTCTGGCGGCTGGGGTTCTGG
TGGCGGCGGCTCTGGAGGCAGCTTCAGCTCGTCCGGAGGCCGGGGAGTCAGCTCTGGGGG
CAGCAAGTCCTCTGGTGGCAGTTCCAGCGTGAAATTTGTTTCCAGCAGCTACTCCCGAGG
GAGCAGATAAAGAGGTGCTGTCTGTCCTGTTAGCTCTCCCTCCCACCACTACCTTAATGC
TTGGCGAGACCGGGGTCAACTGCCGCAGCCTTAGTGGAGAGCTGAGCTATGGTCAGTTCC
ACTGGTTCCTCCCAGCTCCCCCGCTCTCTCCTTTCTCCTCTGCTTCCCAAAGAAGGTTTC
AGATCAGAGGCAATCCCAGTCCCCGGCTATGACCCTGCCTTGTGCTTTGCCTGCGAGACA
GCTCAGCCATCCCATGACACACATTCCATTTCAAAGCATCTCCTTCAGTCAGCCAGAGCC
GGGCTGGTGAGACCCACAGCTTCTTGCTGCGTGGAGACACGCTCTGGACAGCTCGTTGGG
CTCCCGTGTCTTGCAGCAAGCTCTGTGCTGCTTTGGTTTTGTATAGAAGGTGTAAGCAAG
TTGATTGTCTCTTGTGAAGAGGTCTTAACTCCCCTTTTCCTCGTGTTGCTGCAATAAACT
GCATTTGAAATTC
>Equus caballus keratin 2A (KRT2A), mRNA
CTCTCCTCAGAACCCTTCCACTGTCCTCGCTGGGCACAGGCATCATGAGCTGTCGGATCT
CAAGCAGATCTCGAGGAAGAGGAGGAGGTGGAGGATTCCGGGGCTTCAGCAGCAGCTCGG
CTGTGGGCTCTGGTGGGAGCCGGAGATCCACCAGCAGCTTCTCCTGCTTGAGCCGCCATG
GCGGTGGCGGAAGGGGCGTCGGTGGAGGCGGCTTTGGCAGCCGGAGTCTTGTTGGCCTTG
GCGGAAGCAAGAGCATCTCCATTAGTGTGGCTGGAGGAGGTGGAAGCTTTGGCTCTGGTG
GTGGATTTGGTGGCAGAGGAGGTGGCTTCGGAGGTGGCAGTGGCTTCGGAGGTGGCATCG
GCTTTGGAGGTGGCAGTGGCTTCGGAGGTGGCATCGGCTTTGGAGGTGGCGGTTTTGGAG
GCGGCGGCTTTGGTGGAGGCCGCTTTGGAGGTGGCGGTGGCTTTGGCGGTTTTGGGGGTC
CCGGTGGCTTCGGGCCTGGCGGATTCCCTGGTGGTGGCATCCACGAAGTGTCCATCAACC
AGAGCCTCCTGCAGCCTCTCAACGTGGGCGTGGACCCAGAGATCCAGAACGTGAAGGCCC
AGGAGCGGGAGCAGATCAAAACTCTCAACAACAAGTTTGCCTCCTTCATTGACAAGGTGC
GGTTCCTGGAGCAGCAGAACCAGGTGCTGCAGACCAAGTGGGAGCTGCTGCAGCAGGTCC
ATGTGGGCACCCGCACCTCCAACCTGGAGCCCATCTTCCAGGCGTTCATCGCCCAGCTGA
AGAGACAGGTGGACACGCTCTGTGCAGAAAGAACGTCCCAGGACTCAGAGCTGAACAGCA
TGCAGGATCTCGTGGAGGATTTTAAGAAGAAGTATGAGGATGAAATCAACAGGCGCACGG
CTGCTGAGAATGATTTTGTGACGCTTAAAAAGGACGTGGACAATGCCTACAAGGTCAAGG
TGGATCTGCAGGCCAAGGTGGACGTGCTGACCCAGGAGCTTGAGTTCCTGCGAATCCTCT
ATGATGCGGAGCTGTCCCAGATGCAACAGAGTGTCACCGACATGTCTGTGGTTCTGTCGA
TGGACAACAACCGTCACCTGGATCTGGACAGCATCATTGCTGAGGTCCGCGCCCAGTACG
AGGAGATTGCCTTGAAGAGCAAGGCGGAGGCCGAGGCGCTGTACCACAGCAAGTATGAGG
AGCTCCAGGTCACTGCTGGGAAGCACGGAGACAGCCTGAAAGAGATCAAGGTGGAGATCA
GCGAGCTGAACCGCGTGATCCAGAGACTGAAGGGGGAGATCGCCCACGTGAAGAAGCAGT
GTAAGAGTGTGCAAGAAGCCATTGCCGATGCTGAGCAGAGGGGAGAGAACGCCCTCAAAG
ACGCCCAGCACAAGCTCTCTGAGCTGGAGGAGGCCCTGCAGCAGGCCAAGGAGGACCTCG
CCCGGCTGCTGCGTGACTACCAGGAGCTCATGAACGTCAAGCTGGCCCTGGACGTGGAGA
TCGCCACCTACCGCAAGCTGCTGGAGGGCGAGGAGTGCCGGATGTCTGGAGACCTCAGCA
GCAACGTGACTGTGTCTGTGACAAGCAGCACGATTTCTTCAAACGTGGCAGCCAAGGCCG
GCTTTGGAGGCTATGGTTCTGGAAGTAGAGGATCCAGTTCTGGGGGAGGAAGATACAGCT
CTGGAAGTGGCGCTTACAGCTCTGGAGGCAGAGCGTCTAGCTCCAGAGGTGGCAGTGGAG
GGGGCTGTGGCTCTGGAGGAGGATATGGTTCTGGAGGCGGCTCCAGAGGAGGCTCTGGCT
CTGGAGGAGGATACGGTTCTGGAGGCGGCTCTAGAGGGGGCTCCAGCTCTGGAAGAGGAG
GTTCTAGCTCTGAAAGAGGTGGTTCTGGCTCAGGTGAAGGTTGCGATTCCAGCGTGACCT
TCTCTTTTAGATGAAGATGGAGTCCCGCCCTTGACTCTCCCACTCCAGAATGTAGAAGCC
TGTCTCTGTACATCTAACTGACGGCAAGTCAAAGGTTGTCATCTACCTCTGATGGCATTT
GGAGGAAAGGGATGCCCCCATACAATTTTTGAAATAGCTTCTCTCTAAACCAATTAGTTG
CAGCCAGTGACACCCTGTGTCCCCTGGGGACGAATCTGCATTGTCTAGGTTTGTGCTTCC
AGCCAGGCCCCCTTCCTGGCCCCTCCTTGCGTTGTTCACTTGGGGGTCCTTTTCCTGAGG
AGTGTCCTGTTGAGGCTGCCATCTCCAAGCCTGCGTTCCCCCAGCAGTGCCCCCGGGGAA
ACAAGTTTCTGTTTATATAGCCTTTCCTGCTGGCTCTGTATCTAAAGTGCTGTGGTCGTG
GTGTCTGCA
>Equus caballus keratin 2B (KRT2B), mRNA
CCTTGACTCTCCTCACGAACCTTCCACTGTCCTCGCTGGGCAAAGGCATCATGAGCTGTC
GGATTTCAAGCAGATCTCGAGGAAGAGGAGGAGGAGGAGGTGGAGGATTCCGGGGCTTCA
GCAGCAGCTCAGCTGTGGGCTCTGGTGGGAGCCGGAGATCCACCAGCAGCTTCTCCTGCT
TGAGCCGCCATGGCGGTGGCGGAAGGGGCGTCGGTGGAGGCGGCTTTGGCAGCCGGAGTC
TTGTTGGCCTTGGCGGAACCAGGAGCATCTCCATTAGTGTGGCTGGAGGAGGCGGAAGCT
TTGGCTCTGGTGGTGGATTTGGTGGCAGAGGAGGTGGCTTCGGAGGTGGCATTGGCTTTG
GAGGTGGCAGTGGCTTCGGAGGTGGCAGCGGCTTTGGAGGTGGCGGTTTTGGAGGCGGCG
GCTTTGGTGGAGGCCGCTTTGGAGGTGGCAGCGGCTTTGGCGGTTTTGGGGGTCCCGGTG
GCTTCGGGCCTGGTGGATTCCCTGGTGGTGGCATCCACGAAGTGTCCATCAACCAGAGCC
TCCTGCAGCCTCTCAACGTGGGCGTGGACCCAGAGATCCAGAACGTGAAGGCCCAGGAGC
GGGAGCAGATCAAAACTCTCAACAACAAGTTTGCCTCCTTCATTGACAAGGTGCGGTTCC
TGGAGCAGCAGAACCAGGTGCTGCAGACCAAGTGGGAGCTGCTGCAGCAGGTCCATGTGG
GCACCCGCACCTCCAACCTGGAGCCCATCTTCCAGGCGTTCATCGCCCAGCTGAAGAGAC
AGGTGGACACGCTCTGTGCAGAAAGAACGTCCCAGGACTCAGAGCTGAACAGCATGCAGG
ATCTCGTGGAGGATTTTAAGAAGAAGTATGAGGATGAAATCAACAGGCGCACGGCTGCTG
AGAATGATTTTGTGACGCTTAAAAAGGACGTGGACAATGCCTACAAGATCAAGGTGGATC
TGCAGGCCAAGGTGGACGTGCTGACCCAGGAGCTTGAGTTCCTGCGAATCCTCTATGATG
CGGAGCTGTCCCAGATGCAACAGAGTATCAGCGACACGTCTGTGGTCCTGTCAATGGACA
ACAGTCGGCACCTGGACCTGAACAGCATCATTGCCGAGGTCCGCGCCCAGTACGAGGAGA
TCGCCCAGAAGAGCAAGGCGGAGGCTGAGGCCCTGTACCAGAGCAAGTATGAAGAGCTCC
AGATCACTGCTGGCAGCCATGGGGACAGTTTGAAAAGTACAAAGATGGAGATTTCTGAGC
TGAATCGGGTGATCCAGAGACTTAGATCTGAAATTGACAGCGTCAAGAAGCAGATCGCTG
CGCTGCAGCAGTCCATCAGCGAAGCTGAGCAGCGTGGGGAGAACGCCCTCAAAGACGCCC
AGAACAAGCTGAACGAGCTGGAGGCCGCCCTGCAGAGGGCCAAGGAGGACCTGGCCCGGC
TGCTGCGTGACTACCAGGAGCTGATGAGCACCAAGCTGGCCCTGGATGTGGAGATTGCCA
CCTACAGGACCCTCCTGGAAGGAGAGGAGGGCAGGATGTCTGGAGAGTGCGCCCCAAACG
TGAGCGTGTCTGTGAGCACCAGCCACACGAGCATCAGTGGAGGAGGAGTCCGAGGAGGCG
GCGGTTTCAGCTCTGGCGGCGGAGGGAGCTACATGTCCGGAGGGGGCAGTTACAGCTCTG
GAGGTGGTGGTGGTGGCTTCGGCTCCGGAGGCAGCAGTAGGGGCCACAGAGGCGGCTCTG
GAGGCGGCAGCGGCAGCTATGGCGTCAGGATTTCTGGTGGCGGCGGCTCTGGAGGCAGCT
TCAGCTCGTCAGGAGGCCGGGGAGTCAGCTCTGGGGGCAGCAAGTCCTCTGGTGGCAGTT
CCAGCGTGAAATTTGTTTCCAGCAGCTACTCCCAAGGGAGCAGATAAAGAGGTGCTGTCT
TTCCTGTTAGCTCTCCCTCCCATCACTACCTTAATGCTTGGCGAGGTCGAGGTCAACTGC
CGCAGCCTTAGTGGAGAGCTGAGCTATGGTCAGTTCCACTGGTTCCTCCCAGCTCCCCCG
CTCTCTCCTTTCTCCTCTGCTTCCCAAAGAAGGTTTCAGATCAGAGGCAATCCCAGTCCC
CGGCTATGACCCTGCCTTGTGCTTTGCCTGCGAGACAGCTCAGCCATCCCACGACACACA
TTCCATTTCAAAGCATCTCCTTCAGTCAGCCAGAGCCGGGCTGGTGAGACCCACAGCTTC
TTGCTGCGTGGAGACACGCTCTGGACAGCTCGTTGGGGTCCCGTGTCTTGCAGCAAGCTC
TGTGCTGCTTTGGTTTTGTATAGAAGGTGTAAGCAAGTTGATTGTCTCTTGTGAAGAGGT
CTTAACTCCCCTTTTCCTCGTGTTGCTGCAATAAACTGCA
>Equus caballus keratin 2C (KRT2C), mRNA
CTTCCACTTTCCTCGCTGGGCACAGGCATCATGAGCTGTCAGATCTCAAGCAGATCTCGA
GGAAGAGGAGGAGGAGGAGGTGGAGGATTCCGGGGCTTCAGCAGCAGCTCGGCTGTGGGC
TCTGGTGGGAGCCGGAGATCCACCAGCAGCTTCTCCTGCTTGAGCCGCCATGGCGGTGGC
GGAAGGGGCGTCGGTGGAGGCGGCTTTGGCAGCCGGAGTCTTGTTGGCCTTGGCGGAACC
AGGAGCATCTCCATTAGTGTGGCTGGAGGAGGCGCAAGCTTTGGCTCTGGTGGTGGATTT
GGTGGCAGAGGAGGTGGCTTCGGAGGTGGCATTGGCTTTGGAGGTGGCAGTGGCTTCGGA
GGTGGCAGCGGCTTTGGAGGTGGCGGTTTTGGAGGTGGCGGCTTTGGTGGAGGCCGTTTT
GGAGGTGGCGGTGGCTTTGGCGGTTTTGGGGGTCCCGGTGGCTTCGGGCCTGGCGGATTC
CCTGGTGGTGGCATCCACGAAGTGTCCATCAACCAGAGCCTCCTGCAGCCTCTCAACGTG
GGCGTGGACCCAGAGATCCAGAACGTGAAGGCCCAGGAGCGGGAGCAGATCAAAACTCTC
AACAACAAGTTTGCCTCCTTCATTGACAAGGTGCGGTTCCTGGAGCAGCAGAACCAGGTG
CTGCAGACCAAGTGGGAGCTGCTGCAGCAGGTCCATGTGGGCACCCGCACCTCCAACCTG
GAGCCCATCTTCCAGGCGTTCATTGCCCAGCTGAAGAGACAGGTGGACACGCTCTGTGCA
GAAAGAACGTCCCAGGACTCAGAGCTGAACAGCATGCAGGATCTCGTGGAGGATTTTAAG
AAGAAGTATGAGGATGAAATCAACAGGCGCACGGCTGCTGAGAATGATTTTGTGACGCTT
AAAAAGNNNNNNNNNNNNNNNNNNNNNNNNNNNNNNNNNNNNNNNNNNNNNNNNNNNNNN
NNNNNNNNNNNNNNNNNNNNNNNNNNNNNNNNNNNNNNNNNNNNNNNNNNNNNNNNNNNN
NNNNNNNNNNNNNNNNNNNNNNNNNNNNNNNNNNNNNNNNNNNNNNNNNNNNNNNNNNNN
NNNNNNNNNNNNNNNNNNNNNNNNNNNNNNNNNNNNNNNNNNNNNNNNNNNNNNNNNNNN
NNNNNNNNNNNNNNNNNNNNNNNNNNNNNNNNNNNNNNNNNNNNNNNNNNNNNNNNNNNN
NNNNNNNNNNNNNNNNNNNNNNNNNNNNNNNNNNNNNNNNNNNNNNNNNNNNNNNNNNNN
NNNNNNNNNNNNNNNNNNNNNNNNNNNNNNNNNNNNNNNNNNNNNNNNNNNNNNNNNNNN
NNNNNNNNNNNNNNNNNNNNNNNNNNNNNNNNNNNNNNNNNNNNNNNNNNNNNNNNNNNN
NNNNNNNNNNNNNNNNNNNNNNNNNNNNNNNNNNNNNNNNNNNNNNNNNNNNNNNNNNNN
CTGATGAGCACAAAGTTGGCCCTGGATGTGGAGATTGCCACCTACAGGACCCTCCTGGAA
GGAGAGGAGGGCAGGATGTCTGGAGAGTGCGCCCCAAACGTGAGCGTGTCTGTGAGCACC
AGCCACACGAGCATCAGTGGAGGAGGAGTCCGAGGAGGCGGCGGTTTCAGCTCTGGCGGC
GGAGGGAGCTACATGTCCGGAGGGGGCAGTTACAGCTCTGGAGGTGGTGGTGGTGGCTTC
GGCTCCGGAGGCAGCAGTAGGGGCCACAGAGGCGGCTCTGGAGGCGGCAGCGGCAGCTAT
GGCGTCAGGATTTCTGGTGGCGGCGGCTCTGGAGGCAGCTTCAGCTCGTCAGGAGGCCGG
GGAGTCAGCTCTGGGGGCAGCAAGTCCTCTGGTGGCAGTTCCAGCGTGAAATTTGTTTCC
AGCAGCTACTCCCAAGGGAGCAGATAAAGAGGTGCTGTCTTTCCTGTTAGCTCTCCCTCC
CATCACTACCTTAATGCTTGGCGAGGTCAAGGTCAACTGCCACAGCCTTAGTGGAGAGCT
GAGCTATGGTCAGTTCCACTGGTTCCTCCCAGCTCCCCCGCTCTCTCCTTTCTCCTCTGC
TTCCCAAAGAAGGTTTCAGATCAGAGGCAATCCCAGTCCCCGGCTATGACCCTGCCTTGT
GCTTTGCCTGCGAGACAGCTCAGCCATCCCACGACACACATTCCATTTCAAAGCATCTCC
TTCAGTCAGCCAGAGCCGGGCTGGTGAGACCCACAGCTTCTTGCTGCGTGGAGACACGCT
CTGGACAGCTCGTTGGGGTCCCATGTCTTGCAGCAAGCTCTGTGCTGCTTTGGTTTTGTA
TAGAAGGTGTAAGCAAGTTGATTGTCTCTTGTGAAGAGGTCTTAACTCCCCTTTTCCTCG
TGTTGCTGCAATAAACTGCATTTGAAATTC
>Equus caballus keratin 3 (KRT3), mRNA
ATGAGCAGACAAGTCTCCAAGACATCTGGAGGCGGGAGCCAGGGCTTCTCCGGCCGCTCC
GCCGTGGTCTCCGGCAGCAGCAGGATGAGCCACGTGGCCCGCACTGGGGGAGTTGGCGGA
GGGGCCTGTGGGTTCCGGAGTGGAGCAGGCGGCTTTGGCAGTCGCAGCCTCTACAACCTG
GGTGGCAACAAAAGCATCTCCATCAGCGTGGCTGGTGGCTCCTGGGCTGGTGGCTTTGGG
GGAGGGCGTGGCAGCTGTGGCAGTGGCTTTGGGGGCGGCTATGGAGGTGGTTTTGGGGGT
GGCTTTGGTGGTGGCAGAGGAATGGGAGGTGGCTTTGGAGGAGCTGGTGGCTTTGGAGGG
GCAGGTGGCTTTGGTGGAGCTGGTGGCTTTGGTGGGGCAGGTGGCTTTGGTGGGGCAGGT
GGCTTTGGAGGGGCTGGTGGCTTTGGTGGACCCGGCGGCTTTGGTGGACCTGGTGGCTTT
GGGCCTGGTGGCTTCCCTGGGGGAATCCAGGAAGTGACCGTCAACCAGAGCCTCCTGCAG
CCCCTCAATGTGGAGATCGACCCCCAGATTGGGCAAGTGAAGGCCCAGGAGCGGGAGCAG
ATCAAGACCCTCAACAACAAGTTCGCCTCCTTCATCGACAAGGTGCGGTTCCTGGAGCAA
CAGAACAAGGTCCTGGAGACCAAGTGGCACCTGCTCCAGCAGCAGGGCACAAATTCCACC
ACAGGCACCAACAACCTGGAACCCCTTTTTGAGGCCTACATCAACTCCCAGCGGAGCTAC
CTGGACGGCATCCTGGGGGAGAGAGGCCGCCTGGACTCAGAGCTGAGGAACATGCAGGAC
CTGGTGGAGGACTTCAAGAAGAAATACGAGGATGAAATCAATAAACGTACAGCTGCTGAG
AATGAATTTGTGACCCTGAAGAAGGACGTGGACGCTGCCTACATGAACAAGGTGGAGCTT
CAGGCCAAGGCGGACGCCCTGAATGATGAGATCAACTTCCTGAGGACCCTCTTTGATATG
GAGCTGTCCCAGATGCAGAGTCACGTCAGTGACACGTCCGTGGTCCTCTCCATGGACAAC
AACCGCTTCCTGGACCTGGACAGCATCATTGCCGAGGTCAAGGCCCAGTACGAGGAGATC
GCCCAGAAGAGCAAGGCTGAGGCTGAGGCGCTGTACCAGACCAAGTTGGGAGAGCTGCAG
ACCACGGCCGGCAGGCATGGGGATGACCTGAAGAGCACCAAGAGTGAGATCTCAGAGCTC
AACAGGATGATCCAGAGGCTGCGGGCCGAGATCGAGAACGTCAAGAAGCAGAACGCCAAC
CTGCAGACGGCCATTGCGGAAGCTGAGCAGCGTGGCGAGATGGCCCTCAAGGATGCCAAT
GACAAGCTCCAAGAGCTGCAGGTTGCCCTACAGCAGGCCAAGGATGACCTGGCCCGGCTG
CTGCGTGACTACCAGGAGCTGATGAACGTCAAGCTGGCCTTGGATGTGGAGATCGCCACC
TACCGCAAGCTGCTGGAGGGCGAGGAGTGCCGGATGTCCGGAGAGTGCCAGAGCGCTGTC
AGCATCTCCGTGGTCAGCGGCAGCAGCACCACGGCGGCCTCCGCAGGTGGTTACGGAGGA
GGATACGGCGGTGGTTTCGGCGTGGGAGGAGGCGCAGGCAGCGGCTTTGGCCGGGCAGGC
GGCAGCGGCCTCGGCGGCGGCAGCGGCCTCGGCAGCGGCTCTGGGTTTGCCGGCGGCAGC
GGATTGGGCGGCGGCAGTGGCTTCAGCGGCGGCAGCGGCTTTGGCTCTGTCTCTGGGGGT
CGCAGCGGGGTCAGTGGCGGAGGCTTCAGCTCAGGCAGCACCCGCGGCGGCAGCGTCAGG
TTCTCCCAGTCCTCCCAGCGCTACTCCAGATAA
>Equus caballus keratin 4 (KRT4), mRNA
ATGACTTCTGTAGGTGTGTTTAGTGACATGCTTAGCAGGTCCGAGAAGGATGGGCCGGTG
CCAAAGGCCAAGCCCAGGGATGTTTCGGATTTTTCCCTTTATGCCCTTGCAACCAAGCCC
TGCTGCTCCAGCACATATAAGAGACCCGGGCCGGGGTTGCGGCACTCACCGGCCTGGCCT
CTCTCTCGCTTCTCTGACAACTCCGAGCTCACTCTCCTCTCTCCAGCCATGATCGCCAGA
CAGCAGTGTGTCCGAGGCGGCTCCCGGGGCTTTAGCTGTGGCTCGGCCGTCGTAGGTGGA
GGCAAGAGGGCAGCTTTCAGCTCGGTCTCTGTGTCCGGGGGCGCGGGCCGCTGCTCCTCC
GGGGGCTTCGGCAGCAGGAGCCTCTACAACCTCGGTGGGAACAAGAGCATCTCCATCAGC
GTGGCCGGGGCCCAGCAAGGCGCAGGCTTCGGGGGTGCGGCAGGTTTTGGGGCTGGTGGC
TTTGGTGCTGGTTTCGGTGCCGGCAGCTATGGTGGTGGTTTTGGGAGCTCCTTCAGTGCA
CGAGGTGGTGCTGGCTTCCCCGTCTGCCCTGCCGGGGGGATTCAGGAAGTCACCATCAAT
CAGAGTCTGCTGACCCCTCTCCATGTGGAGATTGACCCTGAGATCCAGAAGGTCCGGACG
GAGGAGCGGGAGCAGATCAAGATCCTCAACAACAAGTTCGCCTCCTTCATCGACAAGGTG
CGGTTCTTAGAACAACAGAACAAGGTCCTGGAGACCAAGTGGAAACTCCTCCAGCAGCAG
ACGACCACCACGTCCAGCAAAAACCTGGAGCCCTTCTTCGAGGCCTACCTCAGTGCCCTG
AGGAAGCAGGTGGACACGTTGGCCAATGACAAAGGACGCCTGCAGTCTGAGCTGAAGACC
ATGCAGGACAGCGTGGAGGACTTTAAGACCAGGTACGAAGAGGAGATCAACAAGCGCACA
GCTGCCGAGAATGACTTTGTGGTCCTCAAGAAGGATGTGGACGCCGCCTACATGAACAAG
GTGGAGCTGGAGGCCAAGGTGGACGCCCTGAATGATGAGATCAACTTCCTGAGGGCCCTC
TACGCTGCGGAGCTGTCCCAAATGCAGAGCCATGTCAGCGACACATCTGTGGTCCTGTCC
ATGGACAACAACCGGGACCTGGACCTGGACAGCATCATTGCCGAGGTCCGCGCCCAGTAC
GAGGAGATCGCCCAGAGAAGCAAGGCGGAGGCCGAGGCCCTGTACCAGATCAAGGTCCAG
CAGCTCCAGACCTCAGTTGACCTACATGGTGACAACCTCAAGAACACAAAGAATGAGATT
TCAGAGCTCAACAGGTTGATTCAGAGGCTGCGGGCCGAGATCGAGAATGTCAAGAAGCAG
TGCCAGACTCTGCAGGCATCTGTGGCTGATGCAGAGCAGCGTGGGGAGCTGGCCCTAAAA
GATGCCCACAGCAAGCGCACAGAGCTGGAGGCCGCCCTGCAGAAGGCCAAGGAGGAGCTG
GCCCGGATGCTGCGCGAGTACCAGGATCTCTTGAGCGTGAAGCTGGCCCTGGACATCGAG
ATCGCTACCTACCGCAAGCTGCTGGAGGGCGAGGAGTGCCGAATGTCTGGAGAATGCCAG
AGTGCCGTGAGCATCTCCGTGGTCAGTGGTGCCACCAGTGCAGGAGGCATAGGTGGAGGA
TTCGGAGCTAGCTCCGGGTTTGGCCTGGGCAGTGGTTTTGGCTCTGGCTCTGGCTCTGGA
AGCGGCTTTGGGTTCGGTGTCGGTGGCAGTTCCAGCAGCAAGACCATCTCCAGCACCACC
TTGACCAAGAGATCCCACCGATAGAGAAGACGAGGGTCCTGCAGCCCCTGAGCCCAGCCG
GGCCCAGCCCTGGTGTCTCTGTGCTTCCTTCCCCCTGCCTCCACCCTCTTTTTCTGGGGC
TTCTCTTAGCAGTGTCACCTCAGTGCTGGGGTGTGGACTCTGCCCTCTTGGAGTTTGGTA
GCTTCTTCTCGATTTGGGCTTGGTGACTCCCCTGGAATGGGAGGGGTGTCAGCTGACTCT
TCACCTCCACGGGCAGAGGAGAACACAACCAGGAGCTTCATCTCCAGAATTATCATGGTC
ACAAATGTCCCCTCCCAGCCCAATGCCGTCTCCTACTAGATCCTGGATCTCCCTCTACAT
CAGGACCAAACTCCTTCTCCATCACTTGGCAGCAACCGGCCCTGCAAGGTCAGGACAAGA
GCCACTCAGAGTCCCACCAACTCTTCTCCTTCCCTCTGTCTACCTCTGGGTGCATCTTCA
ATA
>Equus caballus keratin 5 (KRT5), mRNA
CTTCTGCGTCCTGCTGAGCTCTGTTCTCTCCAGCACCTAGGACCCCCAGTGCTCAGTACT
CTTGCTCCACCAGGAACAAGCCATCATGTCTCGCCAGTCGAGTGTGTCCTTCCGGAGTGG
CGGCAGCCGTGGCTTCAGCGCCGCCTCAGCCATCACCCCATCTGTCTCCCGCACCAGTTT
CACCTCCGTGTCCCGGTCCGGGGGTGGCGGTGGCGGCTTTGGCAGGGTCAGCCTTGGGGG
TGCTGGTGGAGCGGGTGGCTATGGCAGCAGGAGCCTCTACAATCTGGGGGGCTCCAAGAG
GATCTCCATCAGCACTAGTGGCGGCGGCTTCAGGAACCGATTTGGAGCCGTTGCTGGCGG
CGGCTATGGCTTTGGAGGTGGCGCCGGGAGCGGATTTGGTTTTGGCAGTGGCGCTGGTGG
TGGCTTCGGGCTTGGTGGCGGCGCTGGCTTTGGAGGTGGCTTTGGTGGTCCCGGCTTCCC
CGTCTGTCCCCCTGGCGGCATCCAGGAGGTCACCGTCAACCAGAGTCTTCTGACTCCCCT
CAACCTGCAAATCGACCCCACCATCCAGCGGGTGAGGACCGAAGAGCGGGAGCAGATCAA
GACCCTCAACAACAAGTTCGCCTCCTTCATCGACAAGGTGCGCTTCCTCGAACAGCAGAA
CAAGGTCCTGGACACCAAGTGGACCCTGCTCCAGGAGCAGGGCACCAGGACCGTGAGGCA
GAACCTGGAGCCTTTGTTCGAGCAGTACATCAACAACCTCAGGAGACAGCTGGATGGTAT
CCTCGGTGAGAGAGGCCGCCTGGACTCGGAGCTGAGGAACATGCAGGACCTGGTAGAGGA
CTTCAAGAACAAGTATGAAGATGAAATCAATAAGCGTACCACCGCTGAGAATGAGTTTGT
GATGCTGAAGAAGGATGTGGACGCCGCCTACATGAACAAGGTGGAGCTGGAGGCCAAGGT
CGATGCGCTGATGGACGAGATCAACTTCATGAAGATGTTCTTCGAGGCGGAGCTGTCCCA
GATGCAGACACACGTCTCAGACACGTCTGTGGTCCTCTCCATGGACAATAACCGCTCTCT
GGACCTGGACAGCATCATCGCCGAGGTCAAGGCCCAGTACGAGGAGATTGCCAACCGCAG
CCGAACGGAAGCCGAGTCCTGGTACCAGACCAAGTACGAGGAGCTGCAGCAGACCGCTGG
TCGGCATGGTGATGATCTTCGAAACACCAAGCATGAGATCTCCGAGATGAACCGGATGAT
CCAGAGGCTGAGAGCTGAGATTGACAACGTCAAGAAGCAGTGCGCCAACCTGCAGAACGC
CATTGCTGATGCTGAGCAGCGTGGGGAACTGGCCCTCAAGGATGCCAGGAACAAGCTGGC
CGAGCTGGAGGATGCCCTGCAGAAGGCCAAGCAGGACATGGCCCGGCTGCTGCGGGAGTA
CCAGGAGCTGATGAACACCAAGCTGGCCCTGGACGTGGAGATCGCCACCTACAGGAAGCT
GCTGGAGGGCGAGGAGTGCAGACTGAGTGGAGAAGGAGTTGGACCAGTCAACATTTCTGT
CGTCACAAACAGCGTCTCCTCCGGCTACGGCGGTGGTAGTGGTTTTGGCGGCGGCCTCGG
TGGAGGTCTTGGCGGCGGCCTCGGTGGAGGTCTTGGCGGCGGCCTCGGTGGAGGTGGCAG
CGGAAGCTACTACTCCAGCAGCAGTGGGGGTGTCGGCCTAGGTGGCGGGCTCAGTGTAGG
GGGCTCTGGCTTCAGTGCCAGCAGCGGTCGAAGCCTGGGGGTGGGCTTCGGCAGTGGCGG
GGGCAGTGGCTCCAGCGTCAAGTTCGTGTCCACCACCTCGTCCTCCCGGAAGAGCTTCAA
GAGCTAAGAGCCCGCTGCGACACTGCCTCCCGTGTGCAGCGACCCGGCCCGCGGCAACCG
CCTCTTCGAGGTGGCTGCCTGAGCCAAGTTTTCTCTTTTTCTGGAGTGTAGTCTAGACCA
ATCCCGTTGTAGAACCACATCTTTGGTTCCTGGAAGGGCCCATCCCCCGTCTCTAGTCTT
CCGTTTCGCGATTCTATGTTCTGCTTCGAATCAACATTTAGGTCTCTAGGGCGTGGTCCT
CGGTGACAACACATTTTCCAGCATCTAAACTGTCAAAACAGAGTCCCCACCCCAATCTCA
AATTTTGTTCTGGTTCTGACTGCCTCCAGAGTGTGTTCAATAAAATGC
>Equus caballus keratin 6A (KRT6A), mRNA
CTCAGCGCTGCCCTCCAGCCTCTCGCACTTTCTAAAGCCTTCTCATCTTCAGGAACCATG
TCTAGCAAATCCATCAGGAAGAGCCAAACCATTACCCACCGCGGCTTCAGTGCCGGCTCA
GCCAGACTCCCTGGGGCCGGCCGCTCTGGCTTCAGCAGCATCTCCGTGTCCCGCTCCAGG
GGCAGTGGCGGGCTCGGTGGAGTGTGTGGAGGAGCTGGCTTCGGCAGCCGCAGCCTCTAT
AACCTGGGGGGCTCCAAGAGGATCTCCATCGGAGGGGGCAGCTGTGCCATCAGTGGCGGA
TATGGTGGCAGAGTTGGAGGTGGCTTTGGCTTTGGAGGTGGAGCCGGGAGTGGATTTGGT
TTCGGCGGTGGAGCTGGTGCTGGCTTTGGGCTCGGTGGTGGCGCTGGCTTTGTTGGTGGC
TATGGGGGCTCTGGCTTCCCTGTGTGCCCTCCTGGAGGCATCCAAGAGGTCACCGTCAAC
CAGAGCCTCCTCACTCCTCTGAACCTGCAAATCGACCCCACCATCCAGCGGGTGAGGACT
GAGGAGCGGGAGCAGATCAAGACCCTCAACAACAAGTTCGCCTCCTTCATCGACAAGGTG
CGCTTCCTGGAACAGCAGAACAAGGTCCTGGACACCAAGTGGACCCTGCTCCAGGAGCAG
GGCACCAAGACCGTGAGGCAGAACCTAGAGCCTCTGTTCGAGCAGTACATCAACAACCTC
AGGAGACAGCTGGACAGTATCCTCGGGGAGAGAAGCCGCCTGGACTCGGAGCTCAGGGGC
ATGCAGGACCTGGTGGAGGACTTCAAGAATAAATATGAAGAAGAAATCAACAAGCGCACA
GCAGCAGAGAATGAATTTGTCACTCTGAAGAAGGATGTGGATGCTGCCTACATGAATAAG
GTTGAACTACAAGCCAAGGTAGACAGCCTCACAGATGAGATCAACTTCTTGAGAGCCTTC
TATGACGCAGAACTGGCTCAGATGCAAACCCACATCTCAGACACTTCTGTGGTCCTCTCC
ATGGACAACAACCGTAGCCTGGATCTGGACAGCATCATCGCCGAAGTCAAAGCCCAATAT
GAGGAGATCGCTCAGAGGAGCCGGGCTGAGGCTGAGTCCTGGTACCAGAGCAAGTACGAG
GAGCTGCAGGTCACAGCGGGCAGACACGGCGACGACCTGCGCAACACCAAGCAGGAGATT
TCTGAGATCAACCGCATGATCCAGAGGCTGAGATCTGAGATCGACCACGTCAAGAAGCAG
TGCGCCAACCTGCAGACTGCCATTGCTGATGCTGAGCAGCGTGGAGAAATGGCCCTCCAG
GACGCCAAGAATAAGCTGGCTGGTCTGGAGGATGCCCTGCAGAAGGCCAAGCAAGACATG
GCCCGACTGCTGAAGGAGTACCAGGAGCTGATGAATGTCAAGCTGGCCCTGGACGTGGAG
ATCGCCACCTACAGGAAGCTGCTGGAGGGCGAGGAGTGCAGGCTGAGTGGGGAAGGCGTT
GGACAAGTCAACATCTCCGTGGTGCAGTCCACCGTCTCCGGCGGCTATGGCGGCTCCAGC
AGTGTTGGCGGTGGCGTAGGCCTGGGCGGAGGCAGCAGCTACTCCTATGGCAGTGGCATT
GGAGGTGGCTTCAGTTCCGGCAGTGGCAGAGGCATTGGAGGTGGCTTCAGTTCCAGCAGT
GGCAGAGGCATTGGAGGTGGCTTCAGTTCCACTGGGGGCGGCAGTTCCACCATCAAATAC
ACCACCACCTCAACCTCCAGCAGGAAGAGCTACCAGCACTGAACTTCTGGCACCGGCTCT
CGGTCCCACGCTGTCTCAGGCCCCTTCTCCAGCTGCATTGTCCCCTCCTCACGCTGCTTC
TTCTCTCCTGCTTCCTACTTCTCTTACTCCTTCAGTTAGAACTGAAGTTGCTGCGCACCC
TCCTTCCTCCTCTCTGCCTACACCTGCTCCTCCTGAGCTCCCACTGCTCACCATCAGAAG
GTTGCTGCCTGGGTGCTACTCCAGAGCTGGCCAACTGCCCCTGGCTCCCACTGGCCCAGG
GAGTCCCCGTCTTCCAAGTGTTGAGTTCCTCCCTCACTGTGGTCATGAAAGCACAAGTGG
CTAGTTCTGTGATGTACAGGGCCTGTCTCCCTGTGATGTTTCCTCTGCCCTCTGCTCTCT
TCTCATTGCTAAATAAAAG
>Equus caballus keratin 6B (KRT6B), mRNA
TCTACCCTCCAGCCTCTCGCGCTTTCTAAAGCCTTCTCATCTTCAGGAACCATGTCTAGC
AAATCCATCAGGAAGAGCCAAACCATCACCCACTGTGGCTTCAGCGCCGGCTCAGCCAGA
CTCCCTGGGGCCGGCCGCTCTGGCTTCAGCAGCATCTCCGTGTCCCGCTCCAGGGGCAGT
GGCGGGCTCGGTGGAGCGTGTGGAGGAGCTGGCTTCGGCAGCCGCAGCCTCTATAACCTG
GGGGGCTCCAAGAGGATCTCCATCGGAGGGGGCAGCTGTGCCATCAGTGGCGGATATGGT
GGCAGAGTTGGAGGTGGCTTTGGCTTTGGAGGTGGAGCCGGGAGTGGATTTGGTTTCGGC
GGTGCAGCTGGTGCTGGCTTTGGGCTCGGTGGTGGCGCTGGCTTTGTTGGTGGCTATGGT
GGCTCTGGCTTCCCTGTGTGCCCTCCTGGAGGCATCCAAGAGGTCACCGTCAACCAGAGC
CTCCTCACTCCTCTGAACCTGCAAATCGACCCCACCATCCAGCGGGTGAGGACTGAGGAG
CGGGAGCAGATCAAGACCCTCAACAACAAGTTCGCCTCCTTCATCGACAAGGTGCGCTTC
CTGGAACAGCAGAACAAGGTCCTGGACACCAAGTGGACCCTGCTCCAGGAGCAGGGCACC
AAGACCGTGAGGCAGAACCTGGAGCCTCTGTTCGAGCAGTACATCAACAACCTCAGGAGA
CAGCTGGACAGTATCCTCGGGGAGAGAAGCCGCCTGGACTCGGAGCTCAGGGGCATGCAG
GACCTGGTGGAGGACTTCAAGAATAAATATGAAGAAGAAATCAACAAGCGCACAGCAGCA
GAGAATGAATTTGTCACTCTGAAGAAGGATGTGGATGCTGCCTACATGAATAAGGTTGAA
CTACAAGCCAAGGTAGACAGCCTCACAGATGAGATCAACTTCTTGAGAGCCTTCTATGAC
GCAGAACTGGCTCAGATGCAAACCCACATCTCAGACACTTCTGTGGTCCTCTCCATGGAC
AACAACCGTAGCCTGGATCTGGACAGCATCATCGCCGAAGTCAAAGCCCAATATGAGGAG
ATCGCTCAGAGGAGCCGGGCTGAGGCTGAGTCCTGGTACCAGAGCAAGTACGAGGAGCTG
CAGGTCACAGCGGGCAGACACGGCGACGACCTGCGCAACACCAAGCAGGAGATTTCTGAG
ATCAACCGCATGATCCAGAGGCTGAGATCTGAGATCGACCACGTCAAGAAGCAGTGCGCC
AACCTGCAGACTGCCATTGCTGATGCTGAGCAGCGTGGAGAAATGGCCCTCAAGGATGCC
AAGAATAAGCTGGCTGGTCTGGAGGATGCCCTGCAGAAGGCCAAGCAAGACATGGCCCGG
CTGCTGAAGGAGTACCAGGAGCTGATGAATGTCAAGCTGGCCCTGGACGTGGAGATCGCC
ACCTACAGGAAGCTGCTGGAGGGCGAGGAGTGCAGGCTGAGTGGGGAAGGCGTTGGACAA
GTCAACATCTCCGTGGTGCAGTCCACCGTCTCCGGCGGCTATGGCGGCTCCAGCAGCGTT
GGCGGTGGCGTAGGCCTGGGCGGAGGCAGCAGCTACTCCTATGGCAGTGGCATTGGAGGT
GGCTTCAGTTCTGGCAGTGGCAGAGGCATTGGAAGTGGCTTCAGTTCCACTGGGGGCGGC
AGTTCCACCATCAAATACACCACCACCTCAACCTCCAGCAGGAAGAGCTACCAGCACTGA
ACTTCTGGCACCGGCTCTCGGTCCCACGTTGTCTCAGGCCCCTTCTCCAGCTGCATTGTC
CCCTCCTCACGCTGCTTCTTCTCTCCTGCTTCCTACTTCTCTTACTCCTTCAGTTAGAAC
TGAAGTTGCTGCGCACCCTCCTTCCTCCTCTCTGCCTACACCTGCTCCTCCTGAGCTCCC
ACTGCTCACCATCAGAAGGTTGCTGCCTGGGTGCTGCTCCAGAGCTGGGCCACTGCCCCT
GGCTCCCACTGGCCCAGGGATTTCCCCGTCTTCCAAGTGTTGAGTTCCTCCCTCACTGTG
GTCATGAAAGCACAAGTGGCTAGTTCTGTGATGTACAGGGCCTGTCTCCCTGTGATGTTT
CCTCTGC
>Equus caballus keratin 6C (KRT6C), mRNA
TCCAGCCTCTCGCGCTTTCTAAAGCCTTCTCATCTTCAGGAACCATGTCTAGCAAATCCA
TCAGGAAGAGCCAAACCATCACCCACTGTGGCTTCAGCGCCGGCTCAGCCAGACTCCCTG
GGGCCGGCCACTCTGGCTTCAGCAGCATCTCCGTGTCCCGCTCCAGGGGCAGTGGCGGGC
TCGGTGGAGTGTGTGGAGGAGCTGGCTTCGGCAGCCGCAGCCTCTATAACCTGGGGGGCT
CCAAGAGGATCTCCATCGGAGGGGGCAGCTGTGCCATCAGTGGCGGATATGGTGGCAGAG
TTGGAGGTGGCTTTGGCTTTGGAGGTGGAGCCGGGAGTGGATTTGGTTTCGGCGGTGGAG
CTGGTGCTGGCTTTGGGCTCGGTGGTGGCGCTGGCTTTGTTGGTGGCTATGGGGGCTCTG
GCTTCCCTGTGTGCCCTCCTGGAGGCATCCAAGAGGTCACCGTCAACCAGAGCCTCCTCA
CTCCTCTGAACCTGCAAATCGACCCCACCATCCAGCGGGTGAGGACTGAGGAGCGGGAGC
AGATCAAGACCCTCAACAACAAGTTCGCCTCCTTCATCGACAAGGTGCGCTTCCTGGAAC
AGCAGAACAAGGTCCTGGACACCAAGTGGACCCTGCTCCAGGAGCAGGGCACCAAGACCG
TGAGGCAGAACCTGGAACCCTTGTTCGAGCAGTACATCAACAACCTCAGGAGACAGCTGG
ACAGTATCCTCGGGGAGAGAAGCCGCCTGGACTCGGAGCTCAGGGGCATGCAGGACCTGA
TGGAGGACTTCAAGAATAAATATGAAGAAGAAATCAACAAGCGCACAGCAGCAGAGAATG
AATTTGTCACTCTGAAGAAGGATGTGGATGCTGCCTACATGAATAAGGTTGAACTACAAG
CCAAGGTAGACAGCCTCACAGATGAGATCAACTTCTTGAGAGCCTTCTATGACGCAGAAC
TGGCTCAGATGCAAACCCACATCTCAGACACTTCTGTGGTCCTCTCCATGGACAACAACC
GTAGCCTGGATCTGGACAGCATCATCGCCGAAGTCAAAGCCCAATATGAGGAGATCGCTC
AGAGGAGCCGGGCTGAGGCTGAGTCCTGGTACCAGAGCAAGTACGAGGAGCTGCAGGTCA
CAGCGGGCAGACACGGCGACGACCTGCGCAACACCAAGCAGGAGATTTCTGAGATCAACC
GCATGATCCAGAGGCTGAGATCTGAGATCGACCACGTCAAGAAGCAGTGCGCCAACCTGC
AGACTGCCATTGCTGATGCTGAGCAGCGTGGAGAAATGGCCCTCAAGGATGCCAAGAATA
AGCTGGCTGGTCTGGAGGATGCCCTGCAGAAGGCCAAGCAAGACATGGCCCGGCTGCTGA
AGGAGTACCAGGAGCTGATGAATGTCAAGCTGGCCCTGGACGTGGAGATCGCCACCTACA
GGAAGCTGATAGAAGGCGAGGAGTGCAGGCTGAGTGGGGAAGGCGTTGGACAAGTCAACA
TCTCCGTGGTGCAGTCCACCGTCTCCGGCGGCTATGGCGGCTCCAGCAGCGTTGGCGGTG
GCTTAGGCCTGGGTGGAGGCAGCGGCTACTCCTATGGCAGTGGCATTGGAGGTGGCTTCA
GTTCTGGCAGTGGCAGAGGCATTGGAGGTGGCTTCAGTTCCACTGGGGGCGGCAGTTCCA
CCATCAAATACACCACCACCTCAACCTCCAGCAGGAAGAGCTACCAGCACTGAACTTCTG
GCGCCGGCTCTCGGTCCCACGCTGTCTCAGGCCCCTTCTCCAGCTGCATTGTCCCCTCCT
CACGCTGCTTCTTCTCTCCTGCTTCCTACTTCTCTTACTCCTTCAGTTAGAACTGAAGTT
GCTGCGCACCCTCCTTCCTCCTCTCTGCCTACACCTGCTCCTCCTGATCTCCCACTGCTC
ACCATCAGAAAGTCACTGCCTGGGTTCTGCTCCAGAGCTGGCCAACTGCCCCTGGGTCCC
ACTGGCCCAGGGAGTCCCCGTCTTCCAAGTGTTGAGTTCCTCCCTCACTGTGGTCATGAA
AGCACAAGTGGCTAGTTCTGTGATGTACAGGGCCTGTCTCCCTGTGATGTTTCCTCTGCC
CTCTGCTCTCTTCTCATTGCTAAATAAAAGCAGG
>Equus caballus keratin 7 (KRT7), mRNA
GGGTCAGCGAGTTCCGTCCCTCTCGCCCGCCGCCAGGTGCAGCTGATCCGGCCAGCATGT
CCGTCCACTTCAGCTCCCAAGTCTTCAGCTCGCGCTCCGCCGCCTTCCCGGGGCGCGGCG
CTCAGATGCGCCCGAGCTCCGTGCGCCCCGGCGCCTTCGGCAGCAGCAGCCTCTACGGCC
TGGGCACCTCGCGGCCGCGCGTGGCCGTGCGCTCCGCCTACCCGGGCCCAGCGGGCGCCG
GCATCCGCGAGGTCACCATCAATCAGAACCTGCTGGCCCCGCTGCACGTGGACATCGACC
CCTCCATCCAGCAGGTGCGCCAGGAGGAGCGTGAGCAGATCAAGACCCTCAACGACAAGT
TCGCCTCCTTCATCGACAAGGTGCGGTTCCTGGAGCAGCAGAACAAGCTGCTGGAGACCA
AGTGGGCGCTGCTGCAGGAGCAGAAGTCGGCCAAGAGCAGCTGTGTCCCGGGCATCTTTG
AGGCCCAGATTGCTGGCCTGCGGAAGCAGCTTGAGGGGCTTCAGATGGACGGGGGCCGCC
TGGAGGTGGAGCTGCGGGGTGTGCAGGACCTGGTGGAAGACTTCAAGAATAAGTATGAAG
ATGAAATTAACCGTCGCACGGCTGCTGAGAATGAGTTCGTGGTGCTGAAAAAGGACGTGG
ACGCCGCCTACATGAACAAGGTGGAGCTGGAGGCCAAGGTGGACGCCCTGAATGATGAGA
TCAACTTCTTCAAGACTCTCAGTGAGATGGAGTTGACAGAGCTGCAGTCCCAGATCTCGG
ACACGTCCGTGGTCCTCTCCATGGACAACAACCGCTCTCTGGACCTGGACGGCATCATCG
CCGAGGTGCGCGCCCAGTACGAGGACATCGCCAACCGCAGCCGGGCCGAGGCTGAGGCCT
GGTACCAGACCAAGTTTGAGACCCTCCAGGCCCAGGCTGGGAAGCACGGGGACGACCTCC
GGAACACCCGGAACGAGATCGCCGAGATGAGCCGGGCCGTCCAGAGGCTGCAGGCAGAGA
TCGACAACACCAAGAACCAGCGTGCCAAGCTGGAGGCTGCCATTGCCGAGGCTGAGGAGC
GTGGAGAGCTGGCCCTCAAGGATGCACACGCCAAGCAGGAGGAGCTGGAGGCCGCCCTGC
AGCGTGCCAAGCAGGACATGGCCGGGCAGCTCCGGAAGTACCAGGAGCTCCTGAACGTCA
AGCTGGCCCTGGACGTCGAGATCGCCACCTACCGCAAGCTGCTGGAGGGCGAGGAGAGCC
GGTTGGCCGGAGATGGAGTGGGAGCCGTGAACATCTCTGTGGTGAATTCTTCTGGCGGCG
CTGGCAGCGGGCTGGCCTTCGGGGGAACCATGGGCAGCAATGCCCTGAGCTTCTACAGCG
GTGGGGGACCGGGGGTCCTCAAAGCCTATTCCATTGGGACCACATCTGCCAACCGCAGGA
GCACCCGCAACTGAGCCCTGGGTGTGAGGAGACACATACCCCCGTCTGCGCACAGGAGGA
CTCCCATCCCTGGTCCCAAGGCTGCAAAGCAGTCCGCAAAATGATGTCAGAGTAACTTCC
AATAAAGCAGCCTCTTTCTGAGGCCTAGTCGAGCCCC
>Equus caballus keratin 8 (KRT8), mRNA
CCACCTAGAAGCAGCTTCTCCGCTCCTTCTTGAATCTCCATCTGGTTCGGCTTACTTGCC
TCCACTCCAACCTCCACCATGTCCATCAGGATGACCAAGAGCTACAAGGTGTCCTCCGTC
CCCCGGGCCTTCAGCAGCCGCTCGTACACCAGTGCACCTGGCGCCCGCATCAGCTCCTCA
AGCTTCTCCCGAGTGGGGAGCAGTAGCAGCAGCTTCCGGAGTGGCCTGGGCAGCGGCATG
AGTCTGGTCGGGGGTTACGGCGGGCTCGGGAGTGCAGGGGGCATCACCGCTGTCACAGTG
AACCAGAGCCTGCTGACCCCCATTAAGCTGGAGGTGGACCCCAACATCCAGGTCGTGCGC
ACCCAGGAGAAGGAGCAGATCAAGACCCTCAACAACAAGTTTGCCTCCTTCATCGACAAG
GTGCGGCATCTGGAACAGCAGAACAAGATTCTGGAGACCAAGTGGAGCTTCCTGCAGCAG
CAGAAGACGGCTCGGAGCAACATGGACAACATGTTCGAGAGTTATATCAACAACCTGCGG
CGGCAGCTGGACGCCCTGGGCCAGGAGAAGCTGAAGCTGGAGGTGGAGCTGGGCAACATG
CAGGGGCTGGTGGAGGACTTCAAGAATAAGTATGAGGACGAGATCAACAAGCGCACGGAG
AAGGAGAATGAGTTTGTCCTCATCAAGAAGGATGTGGATGAAGCTTACATGAACAAGGTA
GAGCTGGAGTCCCGCCTGGAAGGGCTGACCGATGAGATCAACTTCTTCAGGCAGCTGTAT
GAAGAGGAGATCCGTGAGCTGCAGTCCCAGATCTCGGACACATCTGTGGTCCTCTCCATG
GACAACAACCGCTCCCTGGACCTGGACGGCATCATTGCCGAAGTCAAGGCCCAGTACGAG
GACATCGCCAACCGCAGCCGATTGGAAGCAGAGTTCATGTACCAGATCAAGTACGAGGAG
CTGCAGACACTGGCTGGGAAGCACGGTGATGACCTCCGTCGCACAAAGACGGAGATTTCT
GAGACGAACCGGAACATCAACCGACTCCGGGCTGAGATCGATGGCCTCAAAGGCCAGGAC
GTAGAGATCGCCACCTACCGCAAGCTGCTGGAGGGCGAGGAGAGCCGGCTGGAGTCTGGG
ATGCAGAACTTGAGCATCCATACCAAGACCAGCAGCTACTCAGGTGGGCTGAGCTCGACG
ACCTTCGGGGGCCTTACAAGCCCTGGCCTCAGCTATGGCCTGAGCTCCTTCCAGTCCAGC
TTCAGCTCTGGTGGGAGCTCCGGCCCCATCAAGCTCATCGGCCCCCCCTCGGCCATCGTG
GTGAAGAAGATTGAGACCCGCGATGGGAAGCTGGTGTCCGAGTCGTCTGATATCCTGCCC
AAGTGAACCACCCCTGCCATGCCTCCCAGCCTCCCCACTCCCCTGGCTGCCCCGGAGGCT
CTGGGGCGGGGAGCTGTGCAGGGGAGCGTTGGAACAGGAGGCCCACCAGAGGCTCAGCCC
CAGTCCTCAGCCCACCCTTGGGGGGAATCTACTGCTCGGGGTACCCCCTTTTCCATGCCC
CCACTAAAGGCCAATTCAAGTGTCTTTTCCAAAATAAAGCCTTTGCTGGCTCTGTCAACC
CTC
>Equus caballus keratin 10A (KRT10A), mRNA
CCCAGGCAAAATATCAATATACTTTCATTCTCCAAATAAATTAAAAGATTCCCTATAAAC
ATACGCACATACACTTCTTAAATTGTGCCCTTATGGCTTTAATATTTTATGTGTGGCAAC
TTTTAAACACTAATTAAATTGTTTAGCATATGTTTTGTATTTTCATTTTGGCAGCTTACA
GTTTTGTACAAGATCCTTATTATAGCATGATTCTGGAAGGCTTCATGCTAACTCTTGTTC
TAATTAATTGAAACTGTTTAAAATATACATTTTAAAACAAAAATCTTATTTTAACTATAA
TTTTGTAGCTAAAATTCTTTTTCCAAATTTTGAGAACGTTCTGTGCTACCTACATAGTGC
TGAGAAAAGACAGGATTTTAAGAGTTGCCCAATGGTCTTCAAAAGACGAAAAAACATAAT
GAAACATACACTCACCTGAACTACACCCATTTTCAATTTCAACATAGCAAACCTCCTGTT
TGTTCCTAGGGCAAATTCAAAACCATACCTATTGGAATTGGTGATTACTGAAGAAAACTT
ATGCAATCATAAGCCAAAGATGCTAAACTGGCAAAAAGAAAATCATGCAAGCAAGCAAAC
TCCAACACACACGGGACACACCCTGTCAGTATATAAAGGCTTGTCACTGTCCTTGGTAGC
AGGCACTCTCTGGGCTAAACAGCATCACCATGTCTGTTCGATACAGCTCACGCAAGCAAT
ACTCTTCCTCCCGCAGTGGAGGCGGAGGAGGAGGGGGATCATCTCTCAGAATTTCAAGCA
GCAGAGGCTCCTTTGGTGGAGGATTTAGCTCAGGGGGGTTCAGTGGTGGCTCTTTTAGCC
GTGGCAGCTCTGGTGGAGGCTGCTTTGGTGGCTCATCGGGAGGCTATGGAGGAGGATCAG
GAGGAGGTTTTGGTGGAGGCAGCTTTGGTGGAGGCTATGGAAGCAGCAGCTTAGGTGGGG
GCTTCGGAGGAGGCAGCTTTGGAGGAGGCAGCTTCGGAGGAGGCAGCTTCGGAGGAGGCA
GCTTCGTTGGGGGCAGCTTTGGAGGAGGCTTCGGTGGTGGATTTGGAGGAGATGGCGGCC
TTCTTTCTGGAAATGAAAAAGTAACCATGCAGAATCTGAACGACCGCCTGGCTTCCTACT
TGGACAAAGTTAGGGCTCTGGAAGAATCAAACTATGAGCTGGAAGGCAAAATCAAGGAGT
GGTATGAAAAGCATGGCAACGCAGGCCAGCGGGAGCCTCGTGACTACAGCAAATACTACC
AAATCATTGAAGATCTTAAAAATCAGATCATCAATCTAACCAATGATAATGCCAATGTGG
TGCTTCAGATCGACAACGCCAGGCTGGCAGCTGACGACTTCAGGCTGAAGTATGAGAATG
AGCTGGCCCTGCGCCAGAGCGTGGAGGCCGACATCAATGGCCTGCGCAGGGTGCTGGACG
AGCTGACCTTGACCAAGGCTGACCTAGAGATGCAGATTGAGAGCCTGACTGAAGAGCTCG
CCTACCTGAAGAAGAACCATGAGGAGGAAATGAGAGACCTCCAAAACGTGTCCACTGGTG
ACGTGAATGTGGAAATGAATGCTGCCCCAGGTGTTGATCTGACCGAACTTCTGAATAACA
TGAGAAATCAGTATGAACAACTTGCTGAACAGAACCGCAAAGACGCTGAGGCCTGGTTCA
ATGAAAAGAGCCAGGAACTGACTACAGAAATCAACAGTAACATCGAACAAATGTCCAGCC
ATAAATCTGAGATTACTGAATTGAGACGCACTGTTCAAGGTCTGGAGATTGAACTACAGT
CCCAATTGGCCCTGAAACAATCTCTGGAAGCCTCCTTGGCAGAAACGGAAGGCCGCTACT
GTGTACAGCTCTCACAGATCCAGGCTCAGATCTCCTCTCTGGAGGAACAACTACAGCAGA
TTCGAGCAGAAACCGAGTGCCAGAATGCTGAGTACCAACAACTCCTGGATATTAAGATCA
GACTGGAGAATGAAATTCAAACCTACCGCAGCCTGCTAGAAGGAGAGGGAAGTTCCCGCG
GCGGCGGGCGCGCCTATGGCGGAAGTTCCGGCGGCGGCTATGGAGGAAGTTCCGGCGGCG
GCTATGGCGGAAGTTCCGGCGGGGGCTACGGAGGCGGTTCCGGCGGCGGCTACGGCGGCG
GAAGCTCCAGCGGCGGCGGCTACGGCGGCGGAAGCTCCAGCGGCGGCGGACACGGCGGCA
GTTCCGGGGGCGGCCAGGCCGGCGGTTCCAGCGGAGGTCTCGGCGGCAGTTCCGGCGGCG
GCTACGGTGGCAGCAGTTCCAGCGGAGGCCACAAGTCCTCGTCTTCCGGGTCCGCTGGCG
AGTCCTCATCTAAGGGACCAAGATACTAAGAAAGCCAGTGTAATCAAGACAATTATTGAA
GAGGTGGCACCTGACGGTAGAGTCCTTTCATCTATGGTTGAATCAGAAACCAAGAAACAC
TACTATTAAACCGCATCAAGAGGAAAGAGTCTCCCTTCACACAGGCCATTATGTACAGAA
TCATGAGAAACATCTCCTCCAGGAAAACGCTTCAATCTTAATGGTCTAGAAAATAAGGTG
TCTAAAAGGTGTTTTGCAGTTTCTATATTTCTTCTGTTCACTTTGCCAGAAAGTGTTCTT
TAATGGGAAAAAAAAAAAAAAACCTTTCTATGCTCATTTACTAATGACTTTCAATAAACT
TTCATACTGATGCAAACTAT
>Equus caballus keratin 10B (KRT10B), mRNA
CTGTCAGTATATAAAGGCTTGTCACTGTCCTTGGTAGCAGGCACTCTCTGGGCTAAACAG
CATCACCATGTCTGTTCGATACAGCTCACGCAAGCAATACTCTTCCTCCCGCAGTGGAGG
CGGAGGAGGAGGGGGATCATCTCTCAGAATTTCAAGCAGCAAAGGCTCCCTTGGTGGAGG
TTTTAGCTCAGGGGGGTTCAGTGGTGGCTCTTTTAGCCGTGGCAGCTCTGGTGGAGGCTG
CTTTGGTGGCTCATCGGGAGGCTATGGAGGAGGATCAGGAGGAGGTTTTGGTGGAGGCAG
CTTTGGTGGAGGCTATGGAAGCAGCAGCTTAGGTGGGGGCTTCGGAGGAGGCAGCTTTGG
AGGAGGCAGCTTTGGAGGAGGCAGCTTCGGAGGAGGCAGCTTCGGAGGAGGCAGCTTCGT
TGGGGGCGGCTTTGGAGGAGGCTTCGGTGGTGGATTTGGAGGAGATGGCGGCCTTCTTTC
TGGAAATGAAAAAGTAACCATGCAGAATCTGAACGACCGCCTGGCTTCCTACTTGGACAA
AGTTAGGGCTCTGGAAGAATCAAACTATGAGCTGGAAGGCAAAATCAAGGAGTGGTATGA
AAAGCATGGCAACGCAGGCCAGCGGGAGCCTCGTGACTACAGCAAATACTACCAAATCAT
TGAAGATCTTAAAAATCAGATCATCAATCTAACCAATGATAATGCCAATGTGGTGCTTCA
GATCGACAACGCCAGGCTGGCAGCTGACGACTTCAGGCTGAAGTATGAGAATGAGCTGGC
CCTGCGCCAGAGCGTGGAGGCCGACATCAATGGCCTGCGCAGGGTGCTGGACGAGCTGAC
CTTGACCAAGGCTGACCTAGAGATGCAGATTGAGAGCCTGACTGAAGAGCTCGCCTACCT
GAAGAAGAACCATGAGGAGGAAATGAGAGACCTCCAAAACGTGTCCACTGGTGACGTGAA
TGTGGAAATGAATGCTGCCCCAGGTGTTGATCTGACCGAACTTCTGAATAACATGAGAAA
TCAGTATGAACAACTTGCTGAACAGAACCGCAAAGACGCTGAGGCCTGGTTCAATGAAAA
GAGCCAGGAACTGACTACAGAAATCAACAGTAACATCGAACAAATGTCCAGCCATAAATC
TGAGATTACTGAATTGAGACGCACTGTTCAAGGTCTGGAGATTGAACTACAGTCCCAATT
GGCCCTGAAACAATCTCTGGAAGCCTCCTTGGCAGAAACGGAAGGCCGCTACTGTGTACA
GCTCTCACAGATCCAGGCTCAGATCTCCTCTCTGGAGGAACAACTACAGCAGATTCGAGC
AGAAACCGAGTGCCAGAATGCTGAGTACCAACAACTCCTGGATATTAAGATCAGACTGGA
GAATGAAATTCAAACCTACCGCAGCCTGCTAGAAGGAGAGGGAAGTTCCGGCGGCGGCGG
GCGCGCCTATGACGGACGTTCCGGCGACGGCTACGGAGGCGGTTCCGTCGGCGGCTACAG
GATCGCCAGGTCCAGCGGCGGCTACGGCGGCGGAAGCTCCAGCGGCGGCTACGGCGGCGG
AAGCTCCAGCGGCGGCGGACACGGCGGCAGTTCCGGGGGCGGCCAGGCCGGCGGTTCCAG
CGGAGGTCTCGGCGGCAGTTCCGGCGGCGGCTACGGTGGCAGCAGTTCCAGCGGAGGCCA
CAAGTCCTCGTCTTCCGGGTCCGCTGGCGAGTCCTCATCTAAGGGACCAAGGTCAGCAGA
AACTAGCTGGGATACTAAGAAAGCCAGTGTAATCAAGACAATTATTGAAGAGGTGGCACC
TGACGGTAGAGTCCTTTCATCTATGGTTGAATCAGAAACCAAGAAACACTACTATTAAAC
CGCATCAAGAGGAAAGAGTCTCCCTTCACACAGGCCATTATGTACAGAATCATGAGAAAC
ATCTTCTCCAGGAAAACGCTTCAATCTTAATGGTCTAGAAAATAAGGTGTCTAAAAGGTG
TTTTGCGGTTTCTATATTTCTTCTTTTCACTTTGCCAGAAAGTGTTCTTTAATGGAAAAA
AAAAAAACCCTTTCTATGCTCATTTACTAATGACTTTCAATAAACTTTCACACTGATGCA
AACTATCCAATTTGGTCAGAATT
>Equus caballus keratin 12 (KRT12), mRNA
GATCTCTCCAGCAACACCATGTCCCTCTCAGTGCGCACCTCTGGGCTGCCCCGGCGGCTG
TCTTCCCAGAGCGGGACGTCGGGCAGAGTCTGGGGCATGTCTGCTTCCAGTGCTGGCGGT
GGCTATGGGGGGAGCGCCTTCGGCTTGGGAAGCAGCTGCGGGGGAGGCTTTTCTGCTGCT
TCCATGTTTGGCTCCAGCTCTGGCTTTGGTGGTGGCTCTGGAGGTTCGTGTGCAGGAGGA
CTGGGCACTGCTTATGGGGGAGCCCTGGGAGGGGGCTTTGGAGGCCTGGTGGTTGGATTC
GGGGCCAGCCCAGGAGGTGGCTCTCTGGGTGTTCTCTCTAGCAACGATGGAGGCCTTCTT
TCCCGATCAGAAAAGGAAACCATGCAAAATCTTAATGACAGATTAGCTTCCTACCTGGAT
AAGGTGCGCGCTCTAGAGGAGGCTAATACTGAGCTAGAAAACAAAATTCGAGAATGGTAT
GAAACACGAGGATCTGGAACTGTAGACCCCGGGTCACAGAATGATTACAGTAAATACTAT
CCATTGATCGAAGACCTCAGGAATAAGATCATTTCTGCCAGCATTGGGAATGCCCAGCTC
ATCTTGCAGATCGACAATGCAAGACTGGCTGCCGAAGACTTCAGAATGAAATATGAGAAC
GAGCTGGCCCTGCGCCAGAACGTGGAGGCCGACATCAACGGCCTGCGCAGGGTGCTGGAC
GAGCTGACCCTGGCTAGAGCCGACCTGGAGATGCAGATTGAGAACCTCAAGGAGGAGCTG
GCCTACCTGAGGAAGAACCATGAGGAGGAGCTCCAAAGCTTCCGGGCAGACGGCCCAGGC
CAGGTCAGCGTAGAAATGGACGCTGCCCCCGGAGTGGACCTCACCAGGCTCCTCAACGAC
ATGAGGGCGCAGTATGAAGCCATCGCAGAGCAGAATCGTAAGGATGCGGAAGCCTGGTTC
ATTGAAAAGAGCGGGGAGCTCAGGAAGGAGATCAGCACCAACACCGAGCAACTCCAGTCC
AGCAAGAGCGAGGTCACCGACCTGAGGCGCGCCTTTCAAAACCTGGAGATTGAGCTCCAG
TCCCAGCTTGCCATGAAGAAATCCCTGGAGGATTCGTTGGCCGAAACCGAGGGCGACTAC
TGCGGCCAGCTGTCGCAGGTGCAGCAGCTCATCGGCAGCCTGGAGGAGCAGCTGCTCCAG
GTGCGCGCGGACGCCGAGCGCCAGAACGCCGACCACCGGCGGCTGCTGGACGTCAAGCAC
CGCCTGGAGCTGGAGATCGAGACCTACCGCCGCCTGCTGGATGGCGAGGCCCAAGGTGAT
GTTTTGGATGAAATTACATCTGTGACAGACTCCAAATCTCAAGCACAGTCAACTGATTCC
TCTAAAGACCCAACCAAAACCCGGAAAATCAAGACAATTGTGCAGGAAGTGCTGAACGGT
GAGGTGGTCTCATCCCAGGTTCAGGAAATCGAAGAACTAATGTAAAATTTCACAAGATCT
GCTCCACGAATGATTCCTTAGGAACAAGAAATTTACAAGTAGAAATGATTCCTTTCAGAG
TACGACGCTATGTTAGTTCAATCTCTGTTTTTGTCTGTTTCATTGTCTTTGGATTCCCTA
TTCACTTTGAGTCCTTTTTGCCCTTCTGGAACAATGTTCAATTGCAAGTCATTGTGGCCA
TGTTGGTCTTTATAACGAACCAAAATTGCCTTTCATCTTTCTGGACCTGGAGCAGTCTTT
TAACAAACTTTCTTCTAGTGACCTGGAACATGTTTTTAATCACAGGACTTTGATCAAGTA
GCATTGTTTTAATAAAGCTAATTTTAA
>Equus caballus keratin 13 (KRT13), mRNA
GCCCAGGCCAAGCCAAGCTCGTGTCCACTCCTGCTCTCCATCTTGCTATCACCATGGCCA
GTCGCCTGCAGAGCTCTGCCGCCAGCTATGGGGGCGGTTTCGGGGGTGGCTCTTGCCAGC
TGGGAGGGGGCCGCAGTGTCTCTACCTACTCAACCCGCTGTGTCTCCGGGGGATCAGCTG
GAGGCTACGGGGGTGGCGTGAGCTGCGGCTTCGGTGGAGGGGCTGGTGGTGGTTTCGGCG
GTGGTTTCGGCGGTGGCTTCGGCGGTGGCTTTGGAGGTGGCTTTGGAGGTGGCTTTGGAG
GTGGCTTTGGAGGTGGCTGTGGTGGGGGTTTTGGCGGTGGCTTTGGTGACTTCCGTGGTG
GCGATGGTGGCCTCCTCTCCGGCAACGAGAAGATCACTATGCAGAACCTCAACGACCGCC
TGGCCTCCTACCTGGACAAGGTGCGCGCCCTGGAGGAGGCCAATGCCGACCTGGAGGTGA
AGATCCGAGACTGGCACCTGAAGCAGAGCCCCACCAGCCCGGAGCGTGACTACAGTCCCT
ACTTCAAGACCATCGAGGAGCTGCGGGACAAGATCCTGGCGGCCACCATCGACAACAACC
GGGTCATCCTGGAGATTGACAATGCCAGGCTGGCTGCGGACGACTTCAGGCTCAAGTATG
AGAACGAGCTGACCCTGCGTCAGAGCGTGGAGGCCGACATCAACGGCCTGCGCCGGGTGC
TGGACGAGCTGACCTTGTCCAAGACCGACCTGGAGATGCAGATCGAGAGCCTGAACGAGG
AGCTGGCCTACATGAAGAAGAACCACGAGGAGGAGATGAAGGAGTTCAGCAACCAGGTGG
TAGGCCAGGTCAACGTGGAGATGGACGCCACGCCGGGCATTGACCTGACCCGCGTGCTGG
CGGAGATGAGGGAGCAGTACGAGGCCTTGGCGGAGAAGAACCGCCGGGATGCCGAGGAAT
GGTTCCACAGCAAGAGTGCAGAGCTCAACAAAGAGGTGTCTACCAGCACTGCCTTGATTC
AGACCAGCAAGACAGAGATCACGGAGCTCAGGCGCACTCTCCAGAGCCTGGAGATCGAGC
TGCAGTCCCAGCTTAGCATGAAAGCCGGGTTGGAGAGCACGGTGGCGGAGACCGAGTGCC
GCTACGCCCTGCAGCTGCAGCAGATCCAGGGGCTCATCAGCAGCATCGAGGCCCAGCTGA
GCGAGCTCCGCAGTGAGATGGAGTGCCAGAACCAGGAGTACAAGACGCTGCTGGACATCA
AGACGCGGCTGGAGCAGGAGATCGCCACCTACCGCAGCCTGCTGGAGGGCCAGGACGCCA
AGATGACCGGCTTCATCTCCTCAGCAGGAAACACCAGCACCACAACTACCACCTCCATTC
GCCGCACTTCGGAGACCCGTAAGCCTTGAACGTGCCCGGCATCCCCTGCCTTTGTCTTCG
GCGCCCAGAGGAGGAGAGAGCTGACAGTGCCTTGCAGGAGGGAGCGAGGGGCTGCAGGAC
GCGAGGCTCTGTCCCTCTGCTCCCAGGACCCCGGCCCCCCACTCTCCCAAGAGCGGGCAC
TCCATGCTCTTCCCTCTGGGTTGGCTTCCTCTTCCCCCTGACCCAGCTCCTCTGACCTCT
CAGCTTCTCTACTCAAAAGAAAAGAAAACTCAATAAAGTTTCTTGCCTTTTTGCAAATGT
A
>Equus caballus keratin 14 (KRT14), mRNA
TTCACTCGCCTCCCTCCTTGGCACCATGACCACCTGCAGCCGCCAGTTCACCTCCTCCAG
CTCCATGAAGGGCTCCTGTGGCATCGGTGGTGGCTCCAGCCGCATGTCCTCTGTCCTGGC
CGGAGGGTCCTACCGGGCCCCCAGCGCCTATGGGGGCGGCCTGTCGGTCTCCTCCAGCCG
CTACTCCTCCGTGGGAGCCTGCGGGCTGGGGGGCGGCTATGGCGGCGGCTTCAGCAGCAG
CAGCTTTGGTGGGGGCCTGGGTGGCGGCTTCGGTGGAGGATATGGTGGTGGCCTTGGTGC
TGGCCTTGGTGGTGGCCTTGGTGGTGGCTTTGGTGCTGGCTTTGGTGCTGGCTTTGGTGG
CGGTGATGGGCTCCTGGTGGGCAGTGAGAAGGTGACCATGCAGAACCTCAACGACCGCCT
GGCCTCCTACCTGGACAAGGTGCGCGCCCTGGAGGAGGCCAACACCGACCTGGAGGTGAA
GATCCGTGACTGGTACCAGAGGCAGAGGCCCGCTGAGACCAAGGACTACAGCCCCTACTT
CAAGACCATCGAGGACCTGAGGAACAAGATCCTCACGGCCACCGTGGACAATGCTAATGT
TGTCCTGCAGATCGACAATGCCCGCCTGGCTGCTGATGACTTCCGCACCAAGTACGAGAC
GGAGCTGAACCTGCGCTTGAGTGTGGAGGCCGACATCAACGGCCTGCGCAGGGTGCTGGA
CGAGCTGACCCTGGCCAGGACCGACCTGGAGATGCAGATCGAGAGCCTGAAGGAGGAGCT
GGCCTACCTGAGGAAGAACCATGAGGAGGAGATGAATAGCCTGAGAGGCCAGGTGAGCGG
AGACGTCAATGTGGAGATGGACGCAGCCCCTGGCGTGGACCTGAGCCGCATCCTGAACGA
GATGCGCGACCAGTACGAGAAGATGGCGGAGAAGAACCGCAAGGACGCGGAGGACTGGTT
CTTCAGCAAGACAGAGGAACTGAACCGCGAGGTGGCCACCAACAGCGAGCTGGTGCAGAG
CGGCAAGAGCGAGATCTCGGAGCTCCGGCGCACTGTGCAGAACCTGGAGATCGAGCTGCA
GTCCCAGCTCAGCATGAAAGCATCCCTGGAGAACAGCTTAGAGGAGACCAAAGGCCGCTA
CTGCATGCAGCTGGCCCAGATCCAGGAGCTAATCAGCAGCGTGGAGGAGCAGTTGGCCCA
GCTGCGCTGCGAGATGGAGCAGCAGAACCAGGAATACAAGATACTGTTGGACGTGAAGAC
GCGGCTGGAGCAGGAGATCGCCACCTACCGCCGCCTGCTGGAGGGAGAAGATGCTCACCT
CTCCACCTCCCAATTCTCTTCTGGCTCTCAGTCGTCCAGAGATGTGACCTCCACCAGCCG
TCAGATCCGCACCAAGGTCATGGATGTGCACGATGGCAAGGTGGTGTCTACCCACGAGCA
GGTCCTTCGCACCAAGAACTAAGGCTGCTCAGCACTGCTCAGGCCTAGGAAGCCCCCCGT
GTGGACACACATGTCACTGGGGAATCCCCTCTCCCATCCCCCAAGCACTTCATACCTGAA
CCCTGCCTCACCCTTGCCTGCTCCTGGCAATCAATAAAGCTTCAT
>Equus caballus keratin 15 (KRT15), mRNA
CTCCGTCCGGCCTCTCTCGCGCTCGCTGAGGACTCACGGCTGCTGCCTGGCCATGAGCAC
CACCTTTCTGCAGACTTCTTCCTCCACCTTTGGGGGTGGCTCTACCCGGGGGGGGTCCCT
CTGGGCTGGGGGTGGCGGCCTTGGTGGTGGGAGTCTCTATGGGGGAGGTGGAAGCCGCAG
CATCTCTGCTTCTTCTGCTAGGTTTGTCTCCTCGGGGTCAGGAGGAGGCTACAGGGGTGG
CTTGAGCTGTGGCTTCGGTGGAGGGGCTGGTAGTGGTTTCAGTGGAGGCCTGGGAGGTGG
CCTCGGAGGTGGCTTCGGAGGTGGCTTCGGAGGTGGCTATGGTGGGGGTTTTGGCGGTGG
CTTTGGTGACTTTGGTGGTGGCGATGGTGGCCTCCTCTCCGGCAATGAGAAGACCACCAT
GCAGAACCTCAACGACCGCCTGGCCTCCTACCTGGACAAGGTGCGCGCCCTGGAGGAGGC
CAACGCTGACCTGGAGGTGAAGATCCGAGACTGGTACCAGAAGCAGAGCCCGGCCAGCCC
GGAGCGTGACTACAGCCCCTACTTCAAGACCATCGAGGAGCTGCGGGACAAGATCCTGGC
GGCCACCATTGACAACTCCCGGGTCATCTTGGAGATCGACAATGCCAGGCTGGCTGCAGA
TGACTTCAGACTCAAGTATGAGAATGAGCTGACCCTGCGCCAGAGCGTGGAGGCCGACAT
CAACGGCCTGCGCAGGGTGTTGGACGAGCTGACCTTGTCCAAGACCGACCTGGAGATGCA
GATCGAGAGCCTGAACGAGGAGCTGGCCTACATGAAGAAGAACCATGAGGAGGAGATGAA
GGAGTTCAGCAGCCAGCTGGCCGGCCAGGTCAACGTGGAGATGGATGCGGCACCGGGCGT
GGACCTGACCCGCGTGCTGTCGGAGATGAGAGAGCAGTACGAGGGTATGGCGGAGAAGAA
CCGCCGGGATGCTGAAGCCTGGTTCTTCAGTAAGACGGAGGAGCTAAACAAGGAGGTGGC
CTCCAACACAGAGATGATCCAGACCAGCAAGACGGAGATAACAGAGCTAAGACGCACAAT
GCAGGGGCTGGAGATTGAGCTGCAGTCCCAGCTCAGCATGAAAGCTGGCCTGGAGAACTC
ACTGGCAGAGGTTGAGTGCCGCTACGCCACACAGCTGCAGCAGATCCAGGGGCTCATCAG
CAGCCTGGAGACCCAGCTGAGCGAGCTCCGCTGTGAGATGGAAGCTCAGAACCAGGAGTA
CAAGACGCTGCTGGACATCAAGACGCGGCTGGAGCAGGAGATCGCCACCTATCGCAGCCT
GCTGGAGGGCCAGGATGCCAGGTTGGCTGGCATTGGCACTGGAGAAGCCTCCCTGGGAGG
CGGCAGCGGCGGCAAAGTCCGCATCAACATTGAGGAGTCAGTGGACGGAAAGGTGGTTTC
TTCCCGCAAGAGAGAAGTCTAAATACCCAGGGCAGGAGAGACGTCCCTCACCACCCCACC
CTCCTGAGGCTGAGCCGACAGCTGGCCAGAGGGGCGGGAGAGCAAGCTGCAGTCCCCGCC
CTCGGAGGGTGTCCCGCTCAGGCTCAGGAGGGTCCCTCCTTCTCCCACTCTTCCTCCCTC
CCCTCTCCGGCTCTTCCTGCTTCCTTTAGAGCAGGGAGGTGAAGGAAGCAGCTGTATCGT
GTAAGAAGCTCATTTGTACCATGTCTGTCC
>Equus caballus keratin 16 (KRT16), mRNA
CAGCCCCAGCATTCTCCCAGCCTCCTGGAGCACCTTTCTCTTCTCTCCGCCAACTCGCTC
GCTCACTCGCCTCCCTCGGCACCATGACCTCCTGCAGCCGCCAGTTCACCTCCTCCAGCT
CCATGAAGGGCTCCTGTGGCATCGGTGGTGGCTCCAGCCGCATGTCCTCTGTCCTGGCCG
GAGGGTCCTGCCGGGCCCCCAGCGCCTACGGGGGCGGCATGTCGGTCTCCTCCAGCCGCT
ACTCCTCCATGGGAGCCTGCGGACTGGGGGGCGGCTATGGCGGCGGCTTCAGCAGCAGCA
GCTTTGGTGGAGCTCTGGGTGGCGGCTTCGGTGGAGGATATGGTGGTGGCCTTGGTGCTG
GCTTTGGTGCTGGCTTTGGTGCTGGCTTTGGTGGTGGTGATGGTGGCCTCCTCTCTGGCA
ATGAGAAGATCACGATGCAGAACCTCAACGACCGCCTGGCCTCCTACCTGGACAAGGTGC
GCGCCCTGGAGGAGGCCAACACCGACCTGGAGGTGAAGATCCGCGACTGGTACCAGAGGC
AGCGGCCCACTGAGGCCAAGGACTACAGCCCCTACTTCAGGACCATTGAGGACCTGAGGA
ACAAGATCATTGCGGCCACCATTGAGAATGCTCAGCCCATTCTGCAGATCGACAATGCCA
GGCTGGCGGCGGATGACTTCAGGACCAAGTATGAGCACGAGCTGACCCTGCGCCAGAGCG
TGGAGGCCGACATCAACGGCCTGCGCAGGGTGCTGGACGAGCTGACCCTGGCCAGGACGG
ACCTGGAGATGCAGATCGAGAGCCTGAAGGAGGAGCTGGCCTACATGAGGAAGAATCACG
AAGAGGAGATGCTTGCCCTGCGGGGTCAGACCGGTGGGGACGTCAACGTGGAGATGGATG
CTGCACCTGGTGTGGACCTGAGCCGCATCCTGAACGAGATGCGCGACCAGTATGAGCAGA
TGGCGGAGAAGAACCGCAGAGACGTCGAGGCCTGGTTCCTGAGCAAGACAGAGGAGCTGA
ACAAAGAAGTGGCCTCCAACAGTGAGCTGGTGCAGACCAGCCGCAGTGAGGTGACTGAGC
TGCGGAGGGTGTTCCAGGGCCTGGAGATCGAGCTGCAGTCCCAGCTCAGCATGAAAGCAT
CCCTGGAGAACAGCCTGGAGGAGACCAAAGGCCGCTACTGCATGCAGCTGGCCCAGATCC
AGGGGCTGATCAGCAGCGTGGAGGAGCAGCTGGCCCAGCTGCGCTGCGAGATGGAGCAGC
AGAGTCAAGAGTACCAGATCCTGCTGGACGTGAAGACGCGGCTGGAGCAGGAGATCGCCA
CCTACCGCCGCCTGCTGGAGGGAGAAGATGCCCACCTCTCCTCCCAGCACATGTCCAGCC
AATCCTATTCTTCCCGCGATGTTATCTCCTCTTCCTCGTCATCCTCCGGTCGCCAGACCC
GGTCCATCCTCAAGGAGATGGACTCTTCCAGTTTCAGCCAGGGCCAGAACTCCAAGCACT
GAGTTGCCTCTCCCAGAGCCTCCTGTCCACCTGCTGGCCTCCCCTCCTGAAGGCCTGGGT
CGGGCCCTTGTTCTCCCAGCGCGGCTCCCAGCTGTCTCCCCTCCCCCTCCGCTGGTGGTG
GGCTAATAAAGCTGACTTTCTGGTTGATGCAAA
>Equus caballus keratin 17 (KRT17), mRNA
CTTGGGCCTCTCTCCTCTCGAACCCTCTTGCTCTGCTCCGTGCCTGACTGCCGCCTGCTG
TTGCCAGCATGACCACCACCATCCGCCAGTTCACCTCCTCCAGCTCCATCAAGGGCTCCT
CTGGCCTGGGGGGCGGCTCATCCCGCACCTCCTGCCGGCTGTCTGGCAGCCTGGGTGCCG
GCTCCTGCAGGCTGGGGTCTGCTGGTGGCCTGGGCAGTGCCCTTGGGGGCAGCAGCTATT
CCAGCTGCTACAGCTTCGGCTCTGGCGGTGGCTATGGCAGCAGCTTTGGTGGTGTTGATG
GGCTGCTGGCGGGGAGTGAGAAGGCTACCATGCAGAACCTCAACGACCGCCTGGCCTCCT
ACCTGGACAAGGTGCGTGCCCTGGAGGAGGCCAACACCGAGCTGGAGGTGAAGATCCGTG
ACTGGTACCAGAAGCAGGCCCCGGGGCCCGCCCCCAACTACAGCCCCTACTTCCAGACCA
TCGAGGACCTGAAGAACAAGATCCTCACGGCCACCGTGGACAATGCCAGTATCCACCTGC
AGATCGACAATGCCCGTCTGGCTGCTGATGACTTCCGCACCAAGTTCGAGACGGAGCAGG
CCCTGCGCTTGAGCGTGGAGGCCGACATCAACGGCCTGCGCAGGGTGCTGGACGAGCTGA
CCCTGGCCAGAGCCGACCTGGAGATGCAGATTGAGAACCTCAAGGAGGAGCTGGCCTACA
TGAAGAAGAACCATGAGGAGGAGATGAACGCCCTGCGAGGACAGGTGGGCGGTGAGATCA
ACGTGGAGATGGACGCGGCCCCTGGCGTGGACCTGAGCCGCATCCTGAACGAGATGCGCG
ACCAGTACGAGAAGATGGCGGAAAAGAACCGCAAGGACGCGGAGGACTGGTTCTTCAGCA
AGACAGAGGAGCTGAACCGCGAGGTGGCCACCAACAGCGAGCTGGTGCAGAGCGGCAAGA
GTGAGATCTCGGAGCTCCGGCGCACGGTGCAGGCCTTGGAGATCGAGCTGCAGTCCCAGC
TCAGCATGAAAGCATCCCTGGAGGGCAGCCTGGCGGAGACAGAGAACCGCTACTGCGTGC
AGCTGTCCCAGATCCAGGGGCTGATCGGCGGTGTGGAGGAGCAGCTGGCCCAGCTGCGCT
GCGAGATGGAGCAGCAGAACCAGGAATACAAGATCCTGCTGGATGTGAAGACGCGGCTGG
AGCAGGAGATCGCCACCTACCGCCGCCTGCTGGAGGGAGAGGATGCCCACCTGACTCAGT
ACAAGCCCAGAGAACCCGTGACCACCCGCCAGGTGCGCACCATTGTGGAAGAGGTCCAGG
ACGGCAGGGTCATTTCCTCCCGAGAGCAGGTCCACCAGACCACCCACTGAAGACTCAGCT
CCCCCAGCCAGCCCCCAGGGGCAGGGAGGCGGCAG
>Equus caballus keratin 18 (KRT18), mRNA
TATAACTCGAGTCGCCAACCTGGCCCCCTCCGCGGCCAGAACCTGAGTCCCGGCCTCTCG
CTTTCCCGCGCGAACAACATGAGCTTCAGCACCCGCTCCACCTTCTCCACCAACTACCGG
TCCCTCGGCTCCGTGCAGTCGCCCAGCCACCGGGGCCCGCCGGTCAGCAGCGCGGCCAGC
GTCTATGCAGGCGCCGGGGGCTCGGGCTCCCGCATCTCCGTGTCCCGCTCCTCCAGCTTC
CGGGGCAGCTGGGGGACCGGGGGTCTGGCCGCGGGGATGGCCGGGGGTCTGGTGGGCGTA
GGAGGCATCCAGAGTGAGAAGGAGGCCATGCAAGACCTGAATGACCGCCTGGCCTCCTAC
CTGGAGAGGGTAAGGAGTCTGGAGACCGAGAATCGGAGACTGGAGAGCAAGATCCGGGGA
ACACCTGGAGAAGAAGGGGCCCCAGATCCGAGACTGGGGCCTTACCTCAAGATCATTGAG
GAGCTGAGGGCTCAGATCTTTGCAAATTCTGTGGACAATGCCCGCATCGTTCTGCAGATT
GACAACGCCCGTCTTGCTGCTGATGACTTCAGAGTCAAGTATGAGACGGAGCTGGCCATG
CGCCAGTCTGTGGAGAGTGACATCCATGGGCTCCGAAAGGTCATTGATGACACCAATGTC
ACTCGGCTGCAGCTGGAGACAGAGATCGAGGCTCTCAAGGAGGAGCTGCTCTTCATGAAG
AAGAACCACGAGGAGGAAGTGAAGAGTCTTCAGAACCAGATTACCAACTCTGGGTTGACT
GTGGAGTTGGATGCCCCCAAATCTCAGGACCTCAGCAAGATCATGGCAGACATCCGAGCC
CAGTATGAAGAGCTGGCTCGGAAGAACCGAGAGGAGCTGGACAAGTACTGGTCCCAGCAG
ATTGAGGAGAGCACCATAGTGGTCACCACGCGGACCAAGGAGATAGGCACTGCTGAGGCC
ACACTCAAGGAGCTGAGGCACACGGTGCAGTCCTTGGAGATCGACCTGAACTCGATGAGA
AATCTGAAGGCCAGCTTGGAGAACAACCTGAGGGAGGTGGAGGCCCGCTTCGCCATGCAG
ATGCAGCAGCTCAATGAGATCCTGCGGCACCTGGAGTCAGAGCTGGCCCAGACCCGGGCA
GAGGGCCAACGCCAGACCCAAGAGTACGAAGCCCTGCTGAACATCAAGGTCAAGCTGGAG
GCTGAGATCGCCACCTATCGCCGCCTGCTGGAAGCCGGGGAGGACTTCAGTCTCGGCGAC
GCCCTGGACAGCAGCAGCTCCTCACAAACCATCCAGAAGATCACCTCCCGCAGGATTGTG
GATGGCAGAGTGGTGTCCGAGATCAACGACACCAAAGTTCTGAGGCATTGAGGCCACAGA
AGCAGGGTACCCTTTGGGGAGCAGTAGGCCAATAAAAAGTTCAGTGGTCACTGGACCACA
>Equus caballus keratin 19 (KRT19), mRNA
GGCCTCGCCACTCCTCCTGCCAACCGCAGCTCCTCCGACCCTTGTCGCCGCGTCCTCCTT
CGCCATGACTTCCTACAGCTATCGCCAGTCCTCGGCCACCTCGTCCTTCGGGGGCCTGGG
CAGTGGCTCCCTGCGCTTCGGGGCCGGAGGCAACTTCCGCGCGCCCAGCATCCACGGGGG
CTCGGGCGGCCGCGGCGTGTCGGTGTCCTCTGCCCGCTTCGTGACCTCGTCCTCCTCCGG
GAGCTACGGCGGTGGCTATGCGGGCACCCTGGCCGGGTCCGACGGGCTGCCGGCGGGCAA
CGAGAAGGAGACCATGCAGAACCTCAACGACCGCCTGGCCTCCTACCTGGACAAGGTGCG
CGCCCTGGAGCAGGCCAACGGCGACCTGGAGGTGAAGATCCGCGACTGGTACCTGAAGCA
GGGGCCCGGGCCCGCCCGCGACTACAGCCACTACTTCAAGACCATCGAGGAGCTGCGGGA
CAAGATTCTTGGGGCCACCATTGAGAACTCCAAGATTGTTCTGCAGATCGACAATGCCCG
TCTGGCTGCAGACGATTTCCGAACCAAGTTCGAGACTGAGCAGGCTCTGCGCTTGAGTGT
GGAGGCCGACATCAATGGCCTGCGCAGGGTGCTAGACGAGCTGACCCTGGCCAGGACTGA
TCTGGAGATGCAGATCGAAGGCCTGAAGGAGGAGCTGGCCTACCTGAAGAAGAACCACGA
GGAGGAAATCAGTGTCTTGAGGGGCCAGGTGGGTGGCCAGGTCACTGTGGAGGTGGATTC
CGCTCCAGGCATTGACCTAGCCAAGATCCTGAGCGACATGAGAAGCCAATATGAGGTCAT
GGCTGAGAAGAACAGGAAGGATGCTGAAGCCTGGTTCACCACCAAGACTGAGGAGCTGAA
CCGGGAGGTCGCTGGCCACACGGAGCAGCTGCAGATTAACAAGACGGAGATCACTGACCT
GCGGCGCACCCTCCAGGGCCTGGAGATCGAGCTGCAGTCTCAGCTCAGCATGAAAGCCGC
CCTGGAAGGCACGCTGGCGGAAACGGAGGCTCGCTTCGGAGCTCAGCTGGCACAGATCCA
GGCGCTGATCAGTAGCATCGAAGCCCAGCTGAGTGACGTGCGTGCTGACACCGAGCGGCA
GAACCAGGAGTACCAGCTGCTCCTGGACGTCAAGACTCGGCTGGAGCAGGAGATCGCCAC
CTACCGAAGCCTGCTGGAGGCCCAGGACGTCACCCATCAAATCGTGCTGGAGCACAAGGA
CGGCCGCTTCGTCCACCCGCCGCCCCCCAATGCCCACTGAGTCCAGCAGCCTCTTGGGCT
TCCCGCCCTCCTGTGGAAGGATGCCCATGGGTAGGGGCATAGAGGGGAGGGACCCTTACC
CTGGCTCTCCCCCTGATCTGCCAATAAAATTTTATGGCCCAAGGGAG
>Equus caballus keratin 20 (KRT20), mRNA
TCAGCTCATCCACCACCGAGAGACAGACTCTGCTCCATCCATCCTGAGGCTGCAGCTGCT
CCCTCCTAGAATCCCCAATGGATTTCACTGGCAGAAGCCTCCACAGAAGCGTGAGTTCCT
CCTCGCGGGGCCCTGCACTCAGCGTAAGCAGCTCCATGTATAGACTGGGGGGCACGCAGC
ACCTCCAGGTTGCACCCAGCGTCTATGGAGGGGCTGGAGGCCACGGCACTCGCATCTCGA
CCTCCCGCCGCGTAGTGAGCTATGGGGGCGATCTCTCCGGAGGGGACCTGCTTGTCGGCA
ATGAGAAGATGGCCATGCAGAACCTAAATGACCGCCTAGCAAGCTACCTAGAAAAAGTGC
GCTCCCTGGAGCAGTCCAACTTGCACCTCGAAGTGCAGATCAGGCAGTGGAATGAAACCA
ACGCGCCTAGCGCCAGTCGGGACTACAGTGCGTATTACAAACAAATCGAAGCCCTGCGAA
ATCAGATTAAAGATGCTCAACTGAAAAATGCCCGATGTGTCCTACAAATTGATAATGCAA
AACTGGCTGCTGAAGACTTCAGACTGAAGTATGAGACTGAGAGAGGGATTCGCCTAACAG
TGGAAGCTGATCTCCAAGGCCTCCATAGGGTCCTGGATGATCTAACTCTACGTAAAACAG
ACTTGGAGATTCAAATCGAAGAATTAAAGAAAGACCTGATTCTCCTCCAAAAAGAACATC
AGGAGGAAGTGAACAGCCTACGCAGACAGCTGGGCAACACTGTCAGTGTAGAGGTGGATG
CTGCTCCGGGCCTGAACCTCAGCGCCATCATGGATGAAATGAGGCAGAAGTATGAAGCCA
TGGCCCAGGAGAACCTTCGGAAGGCTAAAGAGCAGTTTGAGCTACAGATTGAAACTCTGC
ATCAAGAAGTCATCCTGAGCTCTAAAGAGTTAAAAGAAAATGAGGGTCGCATAAAGGAGC
TGAGACGCACCTACCAGAACCTGGAGATAGACCTCCAGTCCTATCTCAGTAAGAAAGACT
CTTTGGAGCGTACACTAGCAGAGACCAAAGCTCGTTATGCTGACCAGTTGGCCACCATCC
AGGCACTGCTAAGCACCCTAGAGTTCCAGCTGATGCAGATTCGGACTGATGCAGAACGCC
AGAACAACGACTACAGTATTCTCCTTGACATAAAGACCCGGCTTGAGCAGGAAATTGCAA
CATACCGCCGCCTTCTGGAAGGAGAAGATGTAATAAGCCACCTGGAGGAGAGAGATATAA
AGAAAACCAGGAAGATCAAGACAGTAGTGCAAGAAGTAGTGGACGGCAAGGTCGTGTCTT
CTGAAGTCAAAGAGGTGGAAGAAAACATGTAAAGAGCTGCCAGAAGGAGATGCTGCTGAA
GCTTTGAAAGAAATGTAGCTATAAATTTTGCTCCCTACAAGAAAGTGGCCATCAGAAAGT
ACTATTAATGCTTTGTAGTGTTCGAGGAGTGGGGGGAAAGCCCATTTATCAGTCTCTGTA
ATTGAATATGAATTTTACTCAGGGGAGTTGCAAATTGCCTGTAAAAATGAAATCCAATGA
GCACTAGGATATTTAAAACATCATTACTGCCATCTTTATCTCGAAGCACATTAATTACAA
GCTATAGACAACCTAATATCAATTCATTAATGTTCCTGAAAATTACAGCACATTTCAATT
ATACTAAATTTCACAAAGCAGAGGAGTCTATGCAAATTGCAAATAAACCTCTCTCGCTAA
TTTTTCCTGCTTCTGAGTTGTAAACTCTCCTCTCAGGGACCCCTGGATAATGGAGCCATT
TCTTGATTCGTTTCATTGAATTTTCAGTATCGGTACCATTCTGCTAGCTTTGAGCTATAT
CTGCTTTTTTTTTCATTGTCTCCATTGCCTTTTAAAACTCAACTCCACTCTTTGAATAAT
TTGAGAGTCAAATTCCAATCATAAATGCTGAGCAGAAGAAGAATGAAGCACATTATGCTT
GAAATGGGAGTAGATTGAAAGCAAAATTAGTAAAACCTTCCTCACAGCAGAATGCTTCTC
CTTATGA
>Equus caballus keratin 23 (KRT23), mRNA
CATTTCTTTTAAAATCCAGTGGAACTCCACACATTGTAAATTACATGGAAAATCATTGTA
CCAGAGTTCTAGAAGAGATTACTTCTCTCTAGTCCTCTCAAATCTCTTTACCAATTTTCC
CGTGCCCTGGTGCTGCTATAATACAGGAAATATTTTGCTGGAGGCTAACTTCTATAAATC
CAGACTCCTACATACTCCTGTAAAATGATGCACAGGCCAAATTTACAGGGCTAATAAGTC
ACTGCCACTCAGACACGCCTGAAATGGGCAGAGAAATGATCGGTTCCATTGCAGATTATC
ACGAGAGAGTTTAGAGAAACGGAGTGCAGCCTGGCTCTTGCACGTCCTAGAGATGGATGT
TCTCATTTGTGAGGCTGGTCCATGTGAACTCAAACCAGAGCCGACCCAACCTTGAGTCAA
AACAGATGATCAGGAACCACCCCCATCCGTCAACACACGGCTTGCACCACACGTCTGAGC
AAATCTACGTTTCCCTCATTTGCTCTGTTTTTACCTCATCTCCCTTTTGTCTTTCTCTCA
TGTTCAGATGTAAGTGACTGCACAACACTTTAACAGAGGGCTCCCTCTAAGCACCCCCAA
GGCTTCCTTTAGTCTTGACTAAATTTTTCCATCTTGTGCACAGTGAGATGAGGAAAGTCT
GGAGGACTTTTGCAAGGTTTTGTTGCCAGGGCAGACAAGCAGAGCTGGTGTGCTTTAGGT
GATTTTATTTGTAATTAGGAATGATTTTGCCTTTGTGGCTGGCTAGTTCACCCCTTGAAG
AGGCTTTATTCTACTATCTGGTTTTACATCTCACACTCCTCAAAGGGGCAGGCAGTAACT
GCATCAGAGGACCTGAGTTAAAATCCTGACTCTAAAAAGTTCATTATTGGGTTAACTCAC
ACTTATGAAACGCCAATACGAAGCCAGACTTTGATGCTTGAAAGACGGAAGACATAATCC
CTGCTTTCAAGAAGACTGCAGTTCCAGAGGAGTGTGACAAATGCAGTGGTGAGTGAAAGA
ACAGGGATAGACTTAGGGCCAGGGAGGCGGCGGGGCCCTGCTGGGGACTCCTAGCCTCTG
CAGTGGGGCAGGGACACCAAGCTGTCTGTTCCTCTGGAGGATCTTAGGATCCAGAAGAGG
CGGTTTCGTCATAGAAGGGACACCCAAGTCATGCGGGAAAATTCAGAGAACAATTGTTGA
AGGAGGTAACCCTCAAACCACATCTTAAGGCGGGGAGCAGGCATGGGCAGCACAGGCAGT
GACTTTCCAAGCAGTGGAAACAGTTCAGATAAGGCCACGACACCCACAAATTCGTGTGTT
GAATTACACTGCACATGCAAATCAGCTCTGAATCATTCACCTCCATGAGCCCCTGATTCT
TTACCTGTAAAATGGAGACAACAACCCTTGCCTGGTTACATCAAGAGTTGTTGTGTGTAT
TAAATAAAGAATATCAAAGGGCTATGTAAACGGGGAAATTCCATTATCACCATTATGAAA
AAGAAGTGTTGCACAGAACTCCATCAAGATTCAACTCAATGATAACAGTGTTGTGTGGCA
GAAAGAATCTGGCCCTGGCTTTGCCACTAACCCACCATCAGTCCTCTGCCATATCCTACT
CCTGACAGGCCTCAGTTTTCTTCACCTGTAAAATTAATGGCTTGAACGGAGGAACGCTAA
AGTCCCTTCCGATGTCGACATTTTATTTCTAAGTCCCCTTTAAATCTTGTTGCCAGTAAC
CACCACATGGCTCCCCACCCCCAGACTATTTCTTTATTCATTCCTAACCTTTACCTTGGC
AGACGAACCATAATATTCATCAAGCACGTTAGACAACCCATGGCACATTTCCTGTTTTCC
TCCGTCCTCTCTGCAGGTCACAGACACACAGAGCCCAGCCTATGCAGGGTTCAGCCGGGA
CAGGGCTGCTGGCCACTTAACAAAGGCTGCATTCCTCCCAGGAGCAAGAGAAGTCCTGAG
CACAGGCCAGGGTTGTTTGGTTTTGAGGTGTGCTGGGGATGAAAGGCACTCTGGAAGTGG
AAGGCTCGGTCATTCATTAATTAATTATAATTGAGGGTTTGTTCTTAAGAACCATCCCTT
TGAAATTACTTTCCATCAGACAGCGACTGCCACAAAGGCATCAGATATTCAGAACATTCT
CCATTTCCTCAGCGCGAGTATTTTCATTCCAGGATCAGAGATTCTGTTCTGATCTGGCTC
TTCCCTTGTGAGTCTCTCCCACCTTCGCTTTAGAGCTGGGGTTTGTTTATTTAGGGGGTG
TGGATGTGTGAGTCTGTGTGTTTAATGCCTACTTTTTAAAAGGCAATCTATACTACACCA
AATAACCTTTTTGTGGTCTTTAATCTGACTCTTCACTGATAAATGAACAATGGAAAAACT
CCATGGAAAGATTAGAAAGACACCGGAGACTGACACCCCCCTAAGGTGTGGACCACACCT
CCGGCTTACAACTGGAAGGGAGAAGCAAACTGATACACTGATGTGGCTCTAAACAACAAC
AACGGGTGTGAAGGCCCAGGGGCAATTCAGGGTTGACCAAGAGGAAACACATGTTGCACA
ACGATATGATCTTGTTGGTACAGTTGTCAGAGAAGGGAACTCCCACAGCAAAGGGCATAA
AAGCATCCGGGGCAGTCTGGGGCAGCGCAGTTCTGTGGTGCCAGGGAGTGGAGCAGAGTC
CGGCCCTGCCCCAAACACAGATGGGACCATGAACTCCAGCCACAGCTTCAGCCAGACCCT
CTCGGGCTCCCTCCATGGCACATGGTCTGGCCGGGGAGCATATGGCACTAGGGGCTGGCC
GGGGAGCTTCCCCCGGGCTCCCAGCGTCCATGGTGGAGCAGGAGGTGTCCGCATCTCCCT
TTCCTTCACCTCACCAAGCTGCCCGCCCCCCGGAGGGTCCTGGGGGTCTGGAAGAGGCAG
TTGCCTCCTAGGTGGAAATGGGAAGGAGACCATGCAGAACCTCAATAACCGCCTAGCCTC
CTACCTGGACAAGGTGCGTGCCCTGGAGGAGGCCAACATGAAGCTCGAAAGTCGCATCCT
GAAGTGGCATCAGGAGAGAGACCCTGGCAGTAAGCAAGATTACTCGCAATATGAGGAAAA
CATCAGCCACCTGCAGGAGCAGATAGTGGATGGTAAGCTGACCAACGCTCAGATCATTCT
TCTCATTGACAACGCCAGGATGGCCGTGGATGACTTCAGCCTCAAGTATGATAATGAACA
CTCCTTCAAGAAAGACTTGGAAGCTGAAGTTGAGGGTCTCCGAAAGACCTTGGATAATCT
GACCATTGTCACAACAGACCTGGAACAGGAGGTTGAGGGAATGAGGAAGGAGCTCATCCT
CATGAAGAAGCACCACGAGCAGGAAATGGAGGAACATCGTGTGCCAAATGACTTCAAGGT
CAATGTGAAGGTGGATACAACTCCAGGGGAAGATCTGATCAAGGTCCTGCAGGATATGAG
GCAGGAATACGAGTCTATAATAAAGAAGCAGCATCAAGATTTGGACACGTGGTATAAAGA
GCAGTCAGCGATGATGGCCCAGGAGGCGGCCAATCCAAAAGTTGTGCAGAGCAGCCAAAG
TGACATTCATGAACTGAAGCGTACTTTCCAGGCCCTGGAGATCGACCTGCAGGCACAGTG
CAACAGGAAATCTGCTTTAGAAAACACGTTATCAGAGACCCAGTCTCGGTACTCCTGCCA
ACTCCAGGACATGCAACAGATAATCTCTCACTATGAGGAGGAACTGATGCAGTTACGCCA
TGACCTGGAGCGTCAGAACAGCGAATACAAGGTCCTCCTGGGCATCAAAACCCACCTAGA
GAAGGAAATCGCCACGTACCGTCAGCTCCTGGACGGAGAGAGTGAAGGGACAATGGAGGA
ATCTAAGTCGAGTGTGAAAGCGTCTGCAGCACCAAGGATCAAGGCCATCACACAGGAGAG
TGTCAACGGGAGAGTAATTCTTTCTCAAGTGAATGAGATCCAAAGGTGTGCGTGAGGCCA
ATAAAAGTTTCTGCCTGTTTTCCCCAATGGAAAGTCCTTGCCCGGACACAAATGAGTGAG
TCCTTAGAGGTGCCCCTGGGGTTATCAAACTTCTATTTTTTTCTCTGTAACAATCTCACC
AGATGTTCCACAGTGATCTTAACGTACCGCTGCACCTTTTGGATCAAAGTATGAGTTCAT
GAGCTTAAAGCTCTGCTTTCCTAGTACAATATTCAGATTCCCATCATTGTGTATCTGTTT
TGTAGTCAATAAAACTCTCCACCAGCTGCATCATGTCTTTTTCTATATTATATGGAAAGA
TAAGACCTACTGGTCTCATTCTAATGAGGGATTCTCAGAGCATTATCCCTGAACGATCCA
GAGGGACCGTAATGCTTTAAACATGTTCAGAGCAGCCAAACACGGGCAGAATTGTTACCC
TGCAGCCGTGCCACCTAGGGACGAGATGCGGCTCATAAGGCTCTCCAGACTTCTGCCAGC
AGGAAGGGGGAAAAAGAGAGAAAGGGAGGCCTAGAAAGCCTCACTGAGAATGTGAGATGC
CCAAAAATTATTCTATCCCACATAAAAATAAATAACCAACCAACCAAACTTAAGGGCCTA
AAAGGGAGTTAAAGCTAGAAAAGGAAATTCAGAAAAAAATCCTCATTACAGATAGATACC
AAGACCCTAAAAGGGGAAGTGAC
>Equus caballus keratin 24 (KRT24), mRNA
ATGTCTCGCTCATCTCGCGTCTCCTCCTCCAGGGCTGGAGGCAGCAGCTCTGTCAGGGTG
TCTGTTGGTGGCAGCAGCTTCAGCAGTGGAAGCAGATGTGGTCTTGGGGGAGGCTCTGCC
CGGGGCTTCCGAGGAGGAGCCAGCAGCTACGGCTTGGGTGAGGGGTCTGGCTTTGGAGGG
GGTTTTGGTAGCTGCTCAGTAGGGGGCGGGTTTGGAGGATCTTCAGGCTCTGTAGCTGGC
TTTGGTGTGGATTCTGGGTTCGGTGGGGGTTCTGGACTCGGTGGTGCTAGCAGAGGCTTC
TACAGCTATGGTGGCGGTATGAGTGGTGGTTTTGGCAATGGGGGGCTTTTCTCTGGGGGT
GAAAAGCAAACCATGCAGAACCTCAATGACCGCCTGGCCAGTTACCTAGACAAGGTCAGA
GCCCTGGAGGAGGCCAACACTGATCTAGAGAACAAAATCAAGGAGTGGTATGACAGATTT
GGCTCTGGGTCTGGAGATGCTGGATCTGGAAGAGATTACAGCAAATACTACCCAATAATT
GAAGATCTCAGGAATCAGATCATTACTGCCACTATTGAAAATGCTGGGATCGTTTTGCAG
ATTGACAATGCCAGGCTGGCTGCTGATGACTTCAGACTGAAGTATGAGAACGAGCTGTAT
CTCCGGCAGACCGTGGAGGCCGACGTCAATGGCCTGCGGAAAGTCCTGGACGACCTGACC
ATGACTCGCTCCGACCTGGAGACGCAGATTGAGAGCCTCACCGAGGAGCTGGCCTACCTG
AAGAAGAACCACCAGGAGGAGATGAAGAGTATGCAAGGAACCTCTGGAGGAGACGTGACG
GTAGAAATGAATGCCACCCCAGGAACCGACCTCACCAAGTTGCTGAATGACATGAGGGCG
AGGTATGAGGAACTGGCTGAGCAAAACCGCCGCGAAGCTGAGGAGCAGTTCAACAAGCAG
AGTGCATCGCTGCAAGCACAGATCTCTACTGATGCCGGGGCAACCAGTTCTGCCAAGAGT
GAGATAACAGAACTGAAACGCACTCTGCAAGCCCTGGAAATTGAGCTTCAGTCCCAGCTG
GCCATGAAAAGCTCCCTGGAAGGAACTCTGGCCGACACAGAAGCTGGCTACATGGCTCAG
CTGTCAGAAATCCAGCTGAAGATCAGCAGCCTGGAGGAGCAGATCTGCCAGACCCGGGGC
GAGACTGAATGCCAGAACGCAGAATATGAACAACTGCTAGACATCAAGACCCGCCTGGAG
ATGGAGATCGAGACCTACCGCCGCCTGCTCGATGGAGAAGGAGGTGCTTCTGGTTTTGGA
GGAGGTGATTTTAGGAACTCAGGACTGAGAAACACGGGATCCAGGGATTTGATATCTGGT
GACTCAAGATCTGGGAGCTCGTCTAGCCAAGGACGAGACCCAAGCAAGACTAGAGTGACT
AAGACCATCGTGGAGGAGGTGGTGGATGGCAAAGTCGTCTCATCTCAAGTCAGCAATGTT
TCTGAGGTGAAAATTAAATAAGCAATTTCCAGATCAACAAGAGTGTCTTTCTGAGAAAAA
AATCTAAAGGACACAAAGGAAGAAATTGCGCCAATCTAGTCATCTTTCCAGACAACTTCA
CAGAAGAGTTTCCATTCAGAAATAGACA
>Equus caballus keratin 25 (KRT25), mRNA
CTGGCTTTCACAAATACAGCTCTGCAACACGCCTGCCTGGAAACCATGTCTCTCCGACTT
TCCAGTGCATCCAGGAGGGCCGGTCCCTGGCCCACCACAGGATCGCTCAGGCTCTCTGGT
GGGGGAGCCAGCTTTGGGGCTGGAAATACTTGCAGCATACCTGGAATTGGAAATGGTTTC
TCATGTGCCTTTGGGGGCAGCTCATCCGGAGGAAATGCAGCAGGGAGCAATTCCTGTGCT
GGCTTCACTGTGAATGAGGGGGGCCTCCTTTCTGGCAATGAGAAGGTGACCATGCAGAAC
CTCAACGACCGCCTTGCCTCCTACCTGGAGAATGTGCGTGCTCTGGAGGAGGCCAATGCT
GACCTGGAGCAGAAGATCAAGGGCTGGTATGAGAAATTTGGACCTGGTTCTTGCCGGGGA
CTCGATCACGACTATAGTAGATATTTCCCGATAATCGATGATCTTAAAAATCAGATTATC
GCTTCCACCACCAGCAACGCTAATGCTGTTCTACAGATCGATAATGCCAGGCTGACAGCT
GATGATTTCAGACTCAAGTATGAAAATGAGCTGGCTCTTCACCAGAGTGTAGAGACTGAC
GTCAATGGGTTGCGCAGAGTTCTGGACGAAATAACCCTGTGCAGAACAGACCTGGAGATT
CAGTACGAAACCCTGAGTGAGGAAATGACTTACCTCAAAAAGAACCACAAAGAGGAGATG
CAAGTTCTGCAGTGCGCGGCCGGCGGCAACGTGAACGTGGAGATGAACGCGGCGCCCGGC
GTGGACCTCACGCTGCTGCTGAACAACATGCGGGCCGAGTACGAAGCCCTCGCCGAGCAG
AACCGCAGGGACGCGGAGGCCTGGTTCAACGAGAAGAGCGCTTCACTGCAACAGCAGATC
TCTGAGGATGTCGGGGCCACGACCTCAGCGCGGAACGAGCTCACTGAGATGAAGCGCAAT
CTGCAAACGCTGGAGATTGAACTTCAGTCTCTCTTAGCCACGAAACACTCCCTGGAGTGC
TCCCTGACAGAGACGGAAGGCAACTACTGTGCGCAGCTCGCCCAGATCCAGGCTCAGATC
GGGGCCCTGGAGGAGCAGCTGCACCAGGTCAGAACCGAGACGGAGGGCCAGAAGCTGGAG
TACGAGCAGCTCCTGGACATCAAGGTCCACCTGGAAAAAGAAATTGAGACCTACTGTCTC
CTCATCGGTGGAGATGATGGGGCTTGCAAGTCTGGAGGTTACAAGTCTAAAGATTATGGA
TCTGGAAATGTGGGAAATCAAGTCAAAGATCCGGCCAAAGCCATAGTGGTTAAGAAAGTT
CTCGAGGAGGTAGACCAACGCAGCAAAATACTTACCACCAGGCTCCACTCCTTGGAAGAG
AAATCTCAAAGCAATTAAGTTGAGACACAAGGGAGAGCATATGCCAAATACTTTCCAAGG
AGAGAAGGCATTATATATCTGTCTGG
>Equus caballus keratin 26 (KRT26), mRNA
CTTTGGCTTTGCTCCTTTCTGAGAAAGGGTCGCTCAGCTCTAGTGTTGCCATGTCTTTCC
GACTTTCTAGCGGATCCAGGTGGATCTGCTCGCAAGCTGGCTCTGGTCGTCTGTCTGGTG
GAGGAACAGGCTTCGGGGCTGGCAATACATGCGGTGGGTTGGGAGCAGGAGGCAGCTTTC
CTGGTGCTCTTGGCAGTGCTTCCTCTGTAGGAGCTTTCAGTAGTAGTGGTGGAGGGTTGG
GAAGCGGCGTCTGTGCTGGTTTTCTTGGAAATGAACATGGCCTCCTCTCTGGAAATGGAA
AGGTGACCATGCAGAACCTCAATGACCGCCTGGCATCCTACCTGGACCACGTGCGAGCTC
TGGAGGAAGTAAACGCAGACCTGGAGCAGAAAATCAACGGCTGGCATGAGGAATACGGGC
CTGGCTCTCGCCGGGAACTCGCTCACGACCACAGTAGATACTTGTCAGTCGTTGAAGATC
TTAAAAGGCAGATTATTTCTGTGACCGCCTGTAACGCCAGCGTTGTTCTACAAAATGACA
ATGCCAGACTGACCACTGATGACTTCAGGCTGAAGTATGAAAATGAGCTTGCTCTGCACC
AGAGCGTTGAGGCCGACATCAACAGTCTTCACAGAGTTATGGATGAGCTGACCCTTTGTA
CAACCGACCTAGAGATACAGTGTGAGGCACTCAGTGACGAACTTACGTACCTCAAAAAAA
GTCACGAGGAGGAAATGAAAGTCCTGCAGTGTGCAGCTGGGGGGAACGTGAATGTGGAGA
TGAACGCAGCCCCAGGAGTGGACCTCACCGTTCTGTTGAACCACATGAGGGCCGGGTACG
AGGACTTGGCTGAGCAGAACCGCAGGGACGCTGAGGCCTGGTTTAATGAGAAGAGCACTT
CGCTGCAACAGCAGATTTATGACGATGCAGGAGCAGCCACGGCAGCCAGAAATGAGCTGA
CAGAACTGAAACGCAGTCTGCAAACCCTGGAAATAGAACTTCAGTCCCTCATGGCCAAGA
AACATTCCTATGAAGGCTCCTTGGCCGAGACCGAGGGGAGTTACTGCCTTCAGCTCCAGC
AAATCCAGGATCAGGTTGGCATGATGGAGGGACAGCTGCAACAGACTCGAACAGAGACAG
AAGGCCAGAAGCTGCAGTACGAACAGCTTCTAGACATCAAAATATTTTTAGAAAAAGAAA
TTGAAACTTATTGCAAATTGATAGATGGAGAAGAAAGAAAAAGTAAATCTACATGTTACA
AAACGAAAGGACGTGGGCCCATAAATTCTGAAAATCAAATCAAAGACTCAAAAGAAGAGA
CTGTTGTCAAAACAGTGGTTGAGGAACTAGATCAACTCAGCAAGGTCCTTTCACTGAGGG
TCCACTCATTTGAAGAAAAATCCTCTAAAATAAGCAACATTACAGTGGAGCAGCGAGTAC
CTTCTAAAGCCCCAAAATGAGAAAGAAAGGTTTTTTTTAAAAGCCTGCCTTTGCAAAATC
CCCTTGGCCAGAAAACCCAAGGAAATCATTCATTTCTATTCTTAAAGGGTTAGAATTCGT
TTTCCTTCCCTTCTTGTTCTCAAGGTCTTTGCATGTAATCTTTCTCAGGAGTAGAAAAAA
TCTTGCTCTGTCCCTAGTTTTTATTTTAGGGCCTTTTTTTTGCCATTTCATTAAAAATTT
TTCTATTGCAA
>Equus caballus keratin 27 (KRT27), mRNA
CAGAGCTTTGCTCCAGGAGCAAGCATTCCAGTCTGGATACCATGTCTGTGCGCTTTTCTT
CTGCATCCAGACGCCTTGGTTCTTGCGGGGCAGCCGGCTCTGTGCGGCTCTCTAGTGGGG
GAGCAGGCTTTGGGGCTGGAAACACAGGCCATCTGCCAGGCATTGGAAGCGGCTTCTCTT
GCGCCTTTGGGGGCAGCTCATCTGCAGGTGGCTATGGCGGGGGGCTGGGCGGGGGAAGCA
CTTCCTGTGCTGCCTTCACCGGGAGTGAACATGGCCTCCTATCCGGCAATGAGAAGGTGA
CTATGCAGAACCTCAACGACCGCTTGGCCTCCTACCTGGAGAATGTGCGAGCACTGGAAG
AGGCCAACGCCGACTTGGAGCAGAAGATTAAGGGCTGGTATGAGAAATTTGGGCCTGGCT
CTTGCCGTGGTCTTGATCATGACTACAGCAGATATTTTCCAATAATTGACGACCTTAGGA
ACCAGATAATTTCTGCAACTACAAGTAATGCCAATGTCATCCTGCAAAATGATAATGCAA
GACTAACGGCTGATGACTTCAGACTGAAGTTTGAAAATGAACAAGCCCTTCACCAGAGCG
TTGACGCGGACGTCAGCAGTTTGCGCAGAGTCCTCGACGAGCTGACTCTGTGCAGAACCG
ACCTAGAGATCCAGCTGGAAACGCTGAGCGAGGAGCTGGCTTACCTCAAAAAGAATCACG
AGGAGGAAATGAAGGCCCTGCAGTGTGCAGCTGGCGGTAACGTGAACGTGGAGATGAACG
CGGCGCCCGGCGTGGACCTCACGCTGCTGCTGAACAACATGCGGGCCGAGTACGAAGCGC
TCGCCGAGCAGAACCGCAGGGACGCGGAGGCCTGGTTCAACGAGAAGAGCGCCTCGCTGC
AGCAGCAGATTTCTGACGATGCTGGTGCCACCAGCTCAGCTCGGAATGAACTTACTGAGA
TGAAACGCACTCTTCAAACCCTGGAGATTGAACTTCAGTCCCTCTTAGCAACGAAACACT
CCCTGGAGTGCTCCTTGACAGAAACCGAAGGCAACTACTGTGCTCAGCTCGCCCAGATCC
AGGCTCAGATCGGGGCCCTGGAGGAGCAGCTGCACCAGGTCAGAACTGAGACGGAGGGCC
AGAAGCTGGAGTACGAGCAGCTCCTGGACATCAAGGTCCACCTGGAAAAAGAAATTGAGA
CCTACTGCCGCCTGATAGATGGAGAGGATGGCTCTTGTGTCAAATCAAAAGGCTACGGAG
GACCAGGAAATCAGATAAAAGATTCATCTAAAACCACCGTGGTTAAAACAATTGTTGAAG
AAATAGATCCTCGTGGCAAAGTTCTTTCCTCCAGAGTTCACACAATGGAAGAGAAATCTA
CCAAGGTCAACAACATGAAGAGTGAGCAGAGGGTGCCCTCCTGAACCCCGAAAGAATGGC
CCCTAAATTAAAATATCAAATTGAAGCTAGGTTCCTAAATAAGGGCCTTCTTACTTTTCT
GCCTTTCTTCCAGTGAATTAAGATGAACTATTTTTAGAATAGTAACATTTCTTTGGCTCT
CTCTATGGTGGTGTTTCAATAAAATTTCTTCCTGTTGCAAG
>Equus caballus keratin 28 (KRT28), mRNA
CAATATTCTGTTCTCCTTTGAAGTTACGGCTATCCACAGACAAGGTGAACACTTCTCATA
TACCATGTCTCTCCGATTTTCTAGTGGGTCCAGGCATATTTGCTTACGGTCTGGATCTGG
ATCTGTCAGACCATCCAATGGAGGCACAGGCTTTGCAGGCAGCAATGCATGTGGCAGCTC
TGTTGCTGGAAGTGGATTTTCCTGTGCCTTGGGAGGGGGTTTGGGCAGTGTTCCTGGGGG
GAATCATGCTGGTGGTGTCCTTGGAAGTTCTGCTTGTGCTGGCTTTGCTGGAAGTGAAGG
GGGACTCCTCTCTGGGAATGAGAAGGTGACCATGCAGAATCTTAATGACCGCTTGGCATC
CTACCTGGATAACGTGCGAGCTCTGGAGGAGGCAAATGCTGAATTAGAGAGAAAAATCAA
GGGTTGGTATGAAAAATATGGACCTGGATCTTGCCGTGGACTTGATCGTGACTACAGTGG
ATATCACTTAACAATTGAAGACCTTAAGAATAAGATTATCTCTTCCACTACTGCTAATGC
TAATGTCATCCTGCAGATTGATAATGCCAGACTGGCTGCTGATGATTTCCGGCTAAAGTA
TGAAAATGAGCTCGCCCTTCACCAAAACACAGAGGCTGACATCAACGGGCTCCGGCGAGT
CCTGGATGAACTGACTCTCTGCAGGACCGACCAGGAGCTGCGGTACGAATCTCTGAGCGA
AGAGATGACCTATCTCAAGAAGAACCATGAAGAGGAGATGAAGGCCCTGCAGTGCGCGGC
TGGAGGCAACGTGAACGTGGAGATGAACGCGGCGCCCGGCGTGGACCTCACGGTTCTGCT
GAACAACATGCGGGCCGAGTACGAAGACCTTGCCGAGCAGAACCGCAGGGACGCGGAGGC
CTGGTTCAACGAGAAGAGCGCCACGCTGCAGCAGCAGATCTCCGATGACGCGGGCGCGGC
CACCTCGGCCAGGAACGAGCTGACGGAGATGAAGCGCAGCCTGCAGACCCTGGAGATCGA
GCTGCAGTCCCTCCTGGCGATGAAACACTCCCTGGAGTGCTCCCTGACAGAGACGGAAGG
CAACTACTGTGCTCAGCTCGCCCAGATCCAGGCTCAGATCGGGGCCCTGGAGGAGCAGCT
GCACCAGGTCAGAACCGAGACGGAGGGCCAGAAGCTGGAGTACGAGCAGCTCCTGGACAT
CAAGGTCCACCTGGAAAAAGAAATCGAGACCTACTGCCGCCTGATAGATGGAGATGGAAA
CTCATGCTCTAAATCAAAGGGCTTTGGATCAGGAAGCTCAGGGAATTCATCTAAAGATTT
ATCCAAAGCCACACTGGTAAAGACGGTGGTTGAAGAGATAGATCAACGTGGTAAAGTTCT
TTCATCGAGGGTTCAGTCCATTGAAGAAAAGAGATCTAAAATGGCCAATGGCAAGACAGA
GCAAAGGGTTTCTTTCTAGCTGTCATTACTGAGAAAAGAATAATTTGGGAAGGGATCCCA
CACAGCTGTATTGTTCTAAATAGCAAAGAGATAATAAAAACCCTCTCTACCCTTAAAGAT
AAGTTACTTAGAAAAAATACTTGTTTTCTTAACTTTACAGGATGTTGGGTGTTTGTTTTC
AAATAAATAAAAAAGTTGATGTGCA
>Equus caballus keratin 31 (KRT31), mRNA
ACTCCCTTCAGCACCATGTCTTACAGCTGCTTCCTGCCCAACCTGAGCTGCCGCTCCAGC
TTCTCCTCCCGGCCCTGCGTGCCCCCCAGCTGTCACGGCTGCACCCTGCCTGGGGCCTGC
AACATCCCCGCCAACGTGGGCAGCTGTGGCTTGTTCTGCGAGGGCTCCTTCAATGGCAAT
GAGAAGGAGACCATGCAGTTCCTGAACGACCGCCTGGCCAGCTACCTGGAGAAGGTGCGC
CAGCTGGAGCGGGAGAACGCGGAGCTGGAGAGCCGCATCCGGGAGCGGTGCCAGCAGCAG
GAGCCCGAAGTGTGCCCCAACTACCAGTCCTACTTCCGCACCATCGAGGAGCTCCAGCAG
AAGATCCTGTGCACCAAGTCTGAGAACGCCAGGCTGGTGGTGCAGATTGACAATGCCAAG
CTGGCTGCGGATGACTTTAGAACCAAGTATGAGACGGAGCTGGGCTTGCGCCAGCTGGTG
GAGTCGGACATCAACGGGCTGCGCAGGATCCTGGATGAGCTGACCCTGTGCAAGTCTGAC
CTGGAGGCCCAGGTGGAGTCCCTGAAGGAGGAGCTGCTCTGTCTCAAGAGGAACCATGAG
GAGGAAGTCAATACCCTGCGTAGCCAGCTTGGAGACCGCCTCAACGTGGAGGTGGACGCA
GCCCCCACCGTGGACCTGAACCGCGTGCTCAATGAGACCAGGAGTCAGTATGAGGCCCTG
GTGGAGACCAACCGCAGGGACGTGGAGGAATGGTTCACCACCCAGACCGAGGAGCTGAAC
AGGCAGGTGGTGTCCAGCTCAGAGCAGCTGCAGTCCTACCAGGCGGAGATCATCGAGCTG
AGACGCACGGTCAACGCCCTGGAGATCGAGCTGCAGGCCCAGCACAACCTGAGAGACTCT
CTGGAGAACACGCTGACGGAGACAGAGGCGCGCTACAGCTCCCAGCTGTCCCAGGTGCAG
GGCCTGATCACCAACGTGGAGTCCCAGCTGGCCGAGATCAGGAGTGACCTTGAGCGTCAG
AACCAGGAGTACCAGGTGCTGCTGGATGTGCGGGCCCGGCTGGAGTGTGAGATCAACACG
TACCGGGGCCTGCTGGAGAGCGAGGACTGCAAGCTGCCCGTCAACCCCTGCGCCACAACC
AACGCGTGCGGCAAGTCCCTTGGGTCCTGTGTCTCCACTCCCTGCACCCCCTGTGTGGCC
CCTGTCCCCTGCCCACCCTGTGCCCCCCGCCCCCGCTGTGGGCCCTGCAACACCTTCGTG
CGCTAGAGCCCGGGGCTGCCAGAGGAGCAAGGAGGCAGGGCCTGAGGGTCCAGGGCTTTG
ACCTGGCACAGGTTCTTTTGACAAAAAGGGCCTGAAAACACAATTTGCATGGCTGGAGCT
GCCCCAGGAAGGCAGCCAAGAAACTCACCCAGCTACTCCAGACAGTTCCCTGCCTTCCTT
TTCCTTCACTGGGGTTCATTCCTTATTTGCTTGCCCAGAGAATCCTCCCAAGGGCTAGTG
GCCTTCCCTTGTAAGCTCCTAATAAACTTGATTTCCC
>Equus caballus keratin 32 (KRT32), mRNA
CCAGGTCACTGCAGCTGAGGAGAAGGGGCCTCCCCAACATGACATCCACCTGCTCACCGG
CCTCCACCAAGAGCTGCCCCCGGCCCTCCTCTGTGTGCTCCAGCAGCAAGAGCTGCCGGC
CTGAGCTGTGCCTGGGTTATGTCTGCCAGCCCGTGACATGCGTGCCTTCCGTCTGCATGC
CCACCACCTACCGGCCGGCCAGCTGCCTTTCCAAGACGTACCTCTCCAGCTCCTGCCAGC
CCAGCAGCTGCCGGCCAACCAGTGGCATCTCCAGCTCTCTGGGTACCTGCAGCTGGTACT
GTGAAGGGACCTTCAATGGCAACGAGAAGGAGACCATGCAGTTCCTGAACGACCGCCTGG
CCAACTACCTGGAGAAGGTGCGCCAGCTGGAGCGGGAGAATGCAGAACTGGAGAGCAAGA
TCCAAGAGGCCTGCCAATCTCAGGTGGTCACCATGTGTCCTGACTACCAGTCTTACTTCC
GGACCATCGAGGAGCTCCAGCAGAAGGTTCTGTGCACCAAGGCAGAGAATGCCAGGATGG
TTGTGCACATTGATAATGCCAAGCTGGCTGCTGATGACTTCAGGACCAAGTACGAGACGG
AGCTGACCATGCGGCAGCTGGTGGAAGCCGACACTAACGGCCTGCGCAGGATCCTGGATG
AGCTGACCCTGTGCAAAGCTGACCTGGAGATGCAGGTGGAGTCCCTGAAGGAGGAGCTGC
TCTGCCTCAAGAAGAACCACGAGGAGGAAGTCAGCGCCCTTCGATGCCAGCTTGGGGACC
GCCTTAACATTGAGGTGGATGCCGCGCCCCCTGTGGACCTGAACAGGATGCTGGAAGAGA
TGCGGTGTCAGTATGAGACGGTGGTGGAGACCAACCGCAGGGATGTGGAGGAATGGTTCA
ACACGCAGATGGAGGAGCTTAACCAGCAGGTGGCCACGAGCTCTGAGCAGCTTCAGAGCT
ACCAGTCGGATATCATTGATCTGAGACGAACGGTCAACACGTTGGAGATTGAGCTGCAGG
CCCAGCACAGCCTGAGGGACTCTCTGGAAAATACCCTGGCGGAGACCGAGGCCCGCTATG
GCTCCCAGCTGGCCCAGATGCAGAGTCTGATCAGCAACGTGGAGGCCCAGCTGGCCAACA
TCCGCTGCGATCTGGAGCGGCAGAACCAGGAGTATCAGGTGCTGCTGGACATCCGGGCCC
GGCTGGAGTGCGAGATCAACACGTACCGGGGCCTGCTGGAGAGCGAGGACTGCAAGTTGC
CCTGTAACCCGTGCTCCACGCCGTCCTGTCCCCCTTGTGCGCCCTCCCCCAGTGTGCCCC
GCAGCGTGGTGCCATGCACTGTCGTCGGTGTACCTTGTATTACCTGCCCTCCCGGCCGCT
ACTGAAGTTCCTCAGCACCGGTGGATCCTGGAGGGACCAGAGCTGGGCGGCTGGTGCCTC
CTCAGGATGAGCCTGACCACGGGTGGGTGGCCGCCAAGACAGCAGGGTCCGCCCGGGCCA
GCAAGGAACCAGGCACCACGTGCAGCGGTACCAGGAGGAGGGCCGTCCGCAATGCGCCTG
CATCCTGCAGGGGGCGCCCTAGCCCCCACCGCTTAGCGCCTGCCCGGCTCACTTCCCCGG
CAAATCGCTCTCTTCGCTGATGCTTCTGGTTGTCTCCGCTGCTTCAGGAGCACGTGTTCC
GAGTTACCTGGAAAATAAAGCCTCATTTGGTGGTCCTGCA
>Equus caballus keratin 33A (KRT33A), mRNA
CCCTCCAGCGCCATGTCTTACAGCTGCTTCCTGCCCAGCCTGAGCTGCCGCTCCACCTGC
TCCTCCCGGCCCTGCGTGCCCCCCAGCTGCCATGGCTGCACCCTGCCTGGGGCCTGCAAC
ATCCCCGCCAACGTGGGCAGCTGTGGCTTGTTCTGCGAGGGCTCCTTCAATGGCAATGAG
AAGGAGACCATGCAGTTCCTGAACGACCGCCTGGCCAGCTACCTGGAGAAGGTGCGCCAG
CTGGAGCGGGAGAACGCGGAGCTGGAGAGCCGCATCCGGGAGCGGTGCCAGCAGCAGGAG
CCCGAAGTGTGCCCCAACTACCAGTCCTACTTCCGCACCATCGAGGAGCTCCAGCAGAAG
ATCCTGGTCAGCAAGTCTGAGAACGCCAGGTTGGTAGTGCAGATTGACAACGCCAAGCTG
GCCGCAGATGACTTCAGGACCAAGTATGAGACAGAGCTGGGCTTGCGGCAGCTGGTGGAG
TCGGACATCAACGGGCTGCGCAGGATCCTGGACGAGCTGACCCTGTGCAAGGCCGACCTG
GAGGCCCAGGTGGAGTCCCTGAAGGAGGAGTTGCTCTGCCTCAAGCAGAACCACGAGCAG
GAAGTCAATACCCTGCGTAGCCAGCTTGGAGACCGCCTCAACGTGGAGGTGGACGCGGCC
CCCACCGTGGACCTGAACCGCGTGCTCAACGAGACCAGGAGTCAGTATGAGGCCCTGGTG
GAGACCAACCGCAGGGACGTGGAGGAATGGTTCACCACCCAGACTGAGGAGCTGAACAGG
CAGGTGGTGTCCAGCTCAGAGCAGCTGCAGTCCTACCAGGCAGAGATCATTGAGCTGAGA
CGCACGGTCAACGCCCTGGAGATCGAGCTGCAGGCCCAGCACAACCTGAGAGACTCTCTG
GAGAATACGCTGACGGAGACAGAGGCGCGCTACAGCTCCCAGCTGTCCCAGGTGCAGGGC
CTGATCACCAACGTGGAGTCCCAGCTGGCCGAGATCAGGAGCGACCTTGAGCGTCAGAAC
CAGGAGTACCAGGTGCTGCTGGACGTGCGGGCCCGGCTGGAGAGCGAGATCAACACGTAC
CGGGGCCTGCTGGAGAGCGAGGACTGCAAGCTCCCCTGCAACCCATGTGCCACAACCAAT
GCATGTGACACATCCATTGGGTCCTGTGTCTCTAATCCTTGTGTCCCACGTACTCGGTGT
GGGCCTTGCAACACTTTTGTGCGCTAGAGGTCCCAGTGCCAGGAGGAAGAGAAGGGCTCC
AAAGTCGCATCTCAGCCCTACGACATCCAAACGTGTCCTACAGTGACAACACTTTGGCCA
AAGGAAGAAACTTCTACCAGCACCAGCTTCTAAGTGTCAACTCTATCCCCACTGAATTCC
CTGGCTTGATCCTCTAGTACAACAGACTGCAAAGTCTCCTTACGGACTCAGTCTGTCTTC
CGAGTCACACAGAGAAATCTACAACAGGATCACGTAATATTTATTATCACAACGACACAT
TTGCATACCATGCTATGCTTTAACAAATGCTTATCTAAATGCGATGTACATACAATTATA
TTAAGTGCTGATGCGCGTGCTATGAAGCAGAACATAATTGGGAAAAATCTTCCTTGTCAC
TGTTTTGGTCTTTGGAGATGCAGTAAAGATCCCTTGTTAACCTCCTAATAAACTCTTATT
CTAG
>Equus caballus keratin 33B (KRT33B), mRNA
GAGGAATCAGGCTTTGGAACTGACCTTCAGAGCTCCACTCTCTCCAGCACCATGTCTTAC
AGCTGCTTCCTGCCCAGCCTGAGCTGCCGATCCACCTGCTCCTCCCGGCCCTGCGTGCCC
CCCAGCTGCCACGGCTGCACCCTGCCCGGGGCCTGCAACATCCCTGCCAATGTGGGCAGC
TGTAGCTGGTTCTGTGAGGGCTCCTTCAATGGCAACGAGAAGGAGACCATGCAGTTCCTG
AACGACCGCCTGGCCAGCTACCTGGAGAAGGTGCGCCAGCTGGAGCGGGAGAACGCGGAG
CTGGAGAGCCGCATCCGGGAGCGGTGCCAGCAGCAGGAGCCCGAAGTGTGCCCCAACTAC
CAGTCCTACTTCCGCACCATCGAGGAGCTCCAGCAGAAGATCCTGGTCAGCAAGTCTGAG
AACGCCAGGCTGGTGGTGCAGGTTGACAACGCCAAGCTGGCCGCAGATGACTTCAGAACC
AAGTATCAGACGGAGTTGGGCCTGCGGCAGCTGGTGGAGTCGGACATCAACGGCCTGCGC
AGGATCCTGGACGAGCTGACCCTGTGCAGGTCTGACCTGGAGACCCAGGTGGAGTCCCTG
AAGGAGGAGCTCATCTCCCTCAAGCAGAACCATGAGCAGGAAGTCAACTCCCTGCGTAGC
CGGCTTGGAGACCGCCTCAACGTGGAGGTGGACGCGGCCCCCACCGTGGACCTGAACCGC
GTGCTCAATGAGACCAGGAGTCAATATGAGGCCCTGGTGGAGACCAACCGCAGGGACGTG
GAGGAATGGTTCATCAAGCAGACCGAGGAGCTGAACAGGCAGGTGGTGTCCAGCTCAGAG
CAGCTGCAGTCCTACCAGGCGGAGATCATCGAGCTGAGACGCACGGTCAACGCCCTGGAG
ATCGAGCTGCAGGCCCAGCACAACCTGAGAGACTCTCTGGAGAACACGCTGACGGAGACA
GAGGCGCGCTACAGCTCCCAGCTGTCCCAGGTGCAGGGCCTGATCACCAACGTGGAGTCC
CAGCTGGCCGAGATCAGGAGCGACCTTGAGCGTCAGAACCAGGAGTACCAGGTGCTGCTG
GACGTGCGGGCCCGGCTGGAGAGCGAGATCAACACGTACCGGGGCCTGCTGGAGAGCGAG
GACTGCAAGCTGCCCTCCAACCCCTGCGCCACGACCAACGCCGGTGACAGGTCCTGCATC
ACCAATCCCTGCACCCCTTGTGTCCCACGCCCCCGCTGTGGGCCCTGCAACACCTTTGGG
TGCTAGATATCCTGGGGCCAGCAGGAGGGTTGCGTGAAGACAGAAGGGACGTCGATGGAC
CAGCTCTGCTTCTCTGACAACCATCAGCCGCAGGACCCACCCCAGGCATCACCATAAATG
ATAGTCTGGAAGGAGAACAAATGCCCAGGGTGTGGCCCGGCTCTGAGCCTAGGCCCGCCT
GCTCCTCTTCATTCAGGGCCACTCTCTTGTAGTTATTCTGCGACCTGATGGTCTGACGGG
TTTGGGCTGTGAAGGTGTCATATGAGGTGTTTTGTGGTTCTCTCTGCTGCTTTCTTCTAG
TTCCATAAATCCCTTTGTAAGTCTTCTAATAAACTTTCCTCTTGCAAAGC
>Equus caballus keratin 34 (KRT34), mRNA
TCCACGTCCACCTCCATCAGCTCACCTGCTCTTCCATCAACTCTCACAGCACCATGCCTT
ACAGCTGCTTCCTGTCCAACCTGAGCTGCCGCTCCACCTGCTCCTCCCGGCCCTGCGTGC
CCCCCAGCTGTCACGGCTGCACCCTGCCCGGGGCCTGCAACATCCCCGCCAGCGTGGGCA
GCTGTGGCTTGTTCTGCGAGGGCTCCTTCAATGGCAACGAGAAGGAGACCATGCAGTTCC
TGAACGACCGCCTGGCCAGCTACCTGGAGAAGGTGCGCCAGCTGGAGCGGGAGAACGCGG
AGCTGGAGAGCCGCATCCAAGAGCGGTGCCAGCAACAGGAGCCCGAACTGTGCTCCAACT
ACCAGTCCTACTTCCGCACCATCGAGGAGCTCCAGCAGAAGATTCTGTGTGCCAAGTCTG
AGAATGCCAGGCTGGTGGTGCAGATCGACAATGCCAAGTTGGCCTCTGATGACTTCAGAA
CCAAGTATGAGACGGAGCGTTCCTCGCGGCAGCTGGTAGAAGCGGACATAAACAGCCTGC
GCAGGATCCTGGATGAGCTGACCTTGTGCAAGGCTGACCTGGAGGCCCAGGTGGAGTCCC
TGAGGGAGGAGCTGCTCTGCCTCAAGAAGAACCACGAGGAGGAAGTCAACTCCCTGCGTA
GTCAGCTTGGAGACCGCCTCAACGTGGAGGTGGACGCGGCCCCCACCGTGGACCTGAACC
GCGTGCTCAATGAGACCAGGAGTCAGTATGAGGCCCTGGTGGAGACCAACCGCAGGGACG
TGGAGGAATGGTTCATCAAGCAGACCGAGGAGCTGAACAGGCAGGTGGTGTCCAGCTCGG
AGCAGCTGCAGTCCTACCAGGCGGAGATCATCGAGCTGAGACGCACGGTCAACGCCCTGG
AGATCGAGCTGCAGGCCCAGCACAACCTGAGAGACTCTCTGGAGAACACGCTGACGGAGA
CAGAGGCGCGCTACAGCTCCCAGCTGTCCCAGGTGCAGGGCCTGATCACCAACGTGGAGT
CCCAGCTGGCCGAGATCAGGAGCGACCTTGAGCGTCAGAACCAGGAGTACCAGGTGCTGC
TGGACGTGCGGGCCCGGCTGGAGAGCGAGATCAACACGTACCGGGGCCTGCTGGAGAGCG
AGGACTGCAAGCTTCCCGGCAACCCGTGTGCCACCACCAATGCTAGTAGCAGCTACTGCG
GGCCCTGTGGCAGCTCTCAAAAGCGTCTCTGTTAATTTAAAAACTTGCACCCTCTTTGAA
GATGACAATGAAGCCGTTTAGATCAAGGATAGGAAAGGTCCCCAGGTCCTGCCTTTGTTA
AGCTCAGTTGCCATTTAGAAACATTGTCGTGCCAACTGTGATATTTCTAGACATGGAAAT
GCTTCCAGACCCAACAAGCAAAGACACGCATCATCAACTCCCAATGTCTGGCAAACTCCT
TCCTGTTGAAGGTTGAGTTTCTTTGTTTCTGCAGATGTCCAGCTCCCTGCAATCTGAGCT
CCAGGGTTTCCTTTAGGCTGTTTCCTGTACTTATTGTGTTTCCTGCTTTCCTTGCTTCTT
CAGTGTTCTCTGGAATGCAAGGAGGCTAGTTCATTTACTTCCCAATAAACTTTACTTCTC
TG
>Equus caballus keratin 35 (KRT35), mRNA
CTGGCTTTGGTGATCCATCGCTTGTGTCCGGGCTGCTGAGAACATGGCTTCCAAATGCCT
CAAGGCCAGCTTCTCTTCGGGGTCTCTCAAGGTCCCAGGAGGGGCCGGTGGGGGCTCCGC
TCGCATGTCCACCATGTACTCCAGCAGCTCTTGCAGGCTCCCGAGCCTCTCCCGGGGGGC
CCGGAGCTTCTCTGCCTGCTCAGTTGGGCTGGGCAAGAGCAGCTGCAGGGCCGCTAGCTG
CCTCCCTGCTCTCTGCCTCCCCTCCGGAGGCTTTGCCACCAGCCTCAGCATGGGCGGGGG
CTGGTTTGGGGAGGGCATCCTCACCGGCAACGAGAAGGAGACCATGCAGTCCCTGAACGA
CCGCCTGGCCAGCTACCTGGAGAAGGTGCGCCAGCTGGAGCAGGAGAACGCCAGCCTGGA
GAGCCGCATCCGCGAGTGGTGTGAGCAGCAGGTGCCTTTCCTGTGCCCTGACTACCAGTC
CTACTTCCGGACCATCGAGGAGCTCCAGAAGAAGACCCTGTGCACCAAGGCAGAGAACGC
CAAGCTGGTGGTGCAGATCGACAATGCCAAGCTGGCTGCAGATGACTTCAGGACCAAGTA
TGAGACGGAGGTGTCCATGAGGCAGCTGGTGGAGTCAGACATGAACGGCCTGCGTAGGAT
CCTGGATGATCTGACCCTGTGCAAGGCTGACCTGGAGGCCCAGGTGGAGTCCCTGCAGGA
GGAGCTGCTCTGTCTCAAGAAGAACCACGAGGAGGAAGTGAACTCACTGCGCTGCCAGCT
GGGTGACCGGCTCAACGTCGAGGTGGATGCTGCTCCACCTGTTGACCTGAACCGTGTTCT
GGATGAGATGAGGTGTCAGTATGAGACCCTGGTGGAGAATAACCGCCGGGATGCTGAAGA
TTGGTTCGACACCCAGACGGAGGAGCTGAACAGGCAGGTGGTGTCCAGCTCGGAGCAGCT
GCAGTCCTGCCAGGCAGAGATCATCGAGCTGAGACGCACGGTCAACGCCCTGGAGATCGA
GCTGCAGGCCCAGCACAGCACGAGAGATGCTTTGGAATCCACCCTGGCGGAGACGGAGGC
GCGCTACAGCTCCCAGCTGGCCCAGATGCAGGGCCTGATCAGCAACGTGGAAGAGCAGCT
GGCCGAGATCCGGGCGGACCTGGAGCGGCAGAACCAGGAGTACCAGGTGCTGCTGGACGT
CAAGGCCCGGCTGGAGTGTGAGATCAACACGTACCGGGGCCTGCTGGAGAGCGAGGACTG
CAAGCTTCCCTGTAACCCGTGCACCCCTGACCACTCGCCCTCCAAGTCCTGCCTCCCCTG
TCTTCCTGCGGCCTCCTGTGGGCCTGGAGCAGCCCGCCCAACCTGCAGCCCCCGGCCCAT
CTGTGTGCCCTGCCCGGGGGGCCGGTTCTAAGAGTGACTGGCCCAGAAAGCCAAGGCCAT
GGTCTCCAGGGCTTGGCCTTGGCCTCTATTCAGCCCTAAGCCTAAAGCCCAGTCGCCTCT
CTCCATGTGGAGCCCAGGGCCTGGCCCTGAGAGCGCTCACGGCAATTCACGCCTTAGAGT
TTCTCAATGCCTGTCATGAGGCTGGCCGCAGCTGGAGGCCGCAACTCTTATCATTTCAAA
GGGTGCCGGGTGTCTGTTCTCAGGCTGCCTCCTGGGTCAGCTTTTCCTTCTGGGTGCCAT
TTCAGTGGGTTCTGAAGTGCAACTGAGGGCTTCTATTGGCAGAACAATAAAGCTCACGTG
CTCTGGAAGCCCA
>Equus caballus keratin 36 (KRT36), mRNA
CGGATGGGTAGCAAAAATTGCATTCTAATGAGATTAGCTTTCCAGAATGGGAATAGGCTT
TCCCGAGACTAACATGCCAACACCCCACGGAGAGTGTATATAAACGCCCAGAGAGGCCTC
GAGAGTCCAGAACCAGCGCTCCTTGCTCAGCCGAGACCTCTCTCTGTGAGCATCATGGCC
ACCCAGATCTGCTCCCCGATCTTCTCCTCTGGCTCTGTCAGGGGCCTCTGTGGCACAGCA
GGCGGCATCTCTCGGGTGTCCTCTGTCCACTCTGTGGGCTCCTGCAGGGTCCCCAGTCTT
GCTGGGGCTGCGAGGTCGGCCTCCTCCGTCAGGCTGGGCCTCTCCGGTCTCGGGAGCTGC
TTGCCCGGCTCCTACCTGTCCACTGGGTGCTACCCCTCTGGCTTTGCTGGGAGTGGCACC
TGGTTCTGCGAGGGGTCCTTCAATGGCAACGAGAAGGAGACCATGCAGTTCCTGAACGAC
CGCCTGGCCAACTACCTGGAAAAGGTGCGCCAGCTGGAGCGGGAGAACGCGGAGCTGGAG
AGCCGCATCCGGGAGTGGTACGAGTCTCAGATCCCGTACATCTGCCCAGACTACCAGTCC
TACTTCAAGACCATCGAGGATCTCCAGCAGAAGATCCTGCTGACCAAGGCTGAGAACGCC
AGGCTGGTCCTGCAAATTGACAACGCCAAGCTGGCTGCTGACGACTTCCGGACCAAGTAC
GAGACGGAGCTGGGCCTGCGGCAGCTGGTGGAAGCCGACACCAACGGCCTGCGCAGGATC
CTGGATGAGCTGACCCTGTGCAAGGCCGACCTGGAGATGCAGGTGGAGTCCCTGAAGGAG
GAGTTGGTGTGTCTCAAGAAGAACCACGAGGAGGAAGTCAATACGCTCCGTTGCCAACTT
GGGGACCGACTGAATGTGGAGGTGGATGCGGCCCCCACAGTGGATCTCACCAAGATTCTG
GATGACATGAGGTGCCAATACGAGGCCCTGGTGGAGAATAACCGTAGAGACGTGGAGTCC
TGGTTCAACACCCAGACCGAGGAGCTGAACCAGCAGGTGGTGTCCAGCTCGGAGCAGCTG
CAGTGCTGCCAGACGGAGATCATCGAGCTGAGACGCACGGTCAACGCCCTGGAGATCGAG
CTGCAGGCCCAGCACAGCATGCGGAATTCCCTGGAATCTACCCTGGCGGAGACCGAGGCG
CGCTACAGCTCCCAGCTGGCCCAGATGCAGGGCCTGATCAGCAACGTGGAGGCCCAGCTG
GCCGAGATCCGCTGTGACCTGGAGCGGCAGAACCATGAGTACCAGGTGCTGCTGGACGTC
AAGGCCCGGCTGGAGTCGGAGATCGCCACCTACCGCCGCCTGCTGGAGAGCGAGGACTGC
AAGCTGCCTGCCCACCCTTGTGCCACGGAGTGCAAACCTGCCGTCAGAGTTCCCTACATC
TCCACGGGGCCCTGCGCCCCGGGTTCCCAGGTCAGCGCCCAGATCCGCACCATCACCGAG
GAGATCAGAGACGGGAAAATCATTTCTTCCAGGGAACACATGCAGCCCTGCCCGCTGTAA
CCAGCCTGCCCGGCCCACTGAGGCGGGCCCTGGCCCACAGGAAGGAGGACACCCCTGTGG
CTCCTGGCTCTGAATGACCCCCCTTCCCTAGAGGGGCTCCCCGCTCAGCAGGTTTTTCTA
CCAAAATACTTCTGATGTTGTGTTTCTAGACTTAACTG
>Equus caballus keratin 37 (KRT37), mRNA
CCCAGCTGCAGCCTCAGCCCAACACCATGACTTCCTCCTGCATCAGCTCATCCCACTGTC
TGGGCAGCACCAGGACTTTTGGAGCCAGAAATGTCTCCGTGTGCTCCAGTGATGTTGGGG
ACCAGCCTGGGGCTGAGGCCAAGGCTGCCTCCCTGTGCCTCTCGGCCACCCAGGCACATA
CCAACCGAGTCTGCGTGGGGACGACCCCTCTGGGCCGACCCAGCCTCTGTCTGCCCCACA
GCTGCAACGCTGCTTGCCCCTTGCCAGGGACCTGTGACATTCCTGGCAACATTGGTACCG
GTGGGACCTACGGCGAAAGCACCCTGAATAGCCATGAGAAGGTGACCATGCAGTTCCTGA
ACAACCGCCTGGCCAACTACCTGGAGAAGGTGCGCCAGCTGGAACGGGACAACGAGGAGC
TGGAGACCAAGATCCTAGAGTCGAGCAAATGCCATGAGTCCAGCGTGTGCCTGGACTACC
AGAACTATTTCCGGACCATGGAGGAGCTCCAGCAGAAGATCCTGTGCAGCAAGGCTGAGA
ACGCCAGGCTGATTATCCAAATTGACAATGCCAAACTGGCTGCCGACCACTTTAGAATCA
AGCACGAGAGTGAGTGCGCCCTGCGCCAGCTGGTGGAGTCGGACATGTGCGGGATGCACA
AGCTGCTGGACGACCTGAGCCTGGCCAAGGCCGACCTGGAGGCCCAGCAGGAGTCCCTGA
AGGAGGAGCTGCTCTGCCTGAAGAGCAATCACGAGCAGGAAGTGAGCAGTCTGAAGAGTC
AGCTGGGGGACAAGCTCCGGATTGAGCTGGACACTGAGCCCCCCGTGGACCTGGGCAGGG
TGCTGGGGGAGGTGCGGTGCCAGTACGAGGCCATGGTGGAGACCAACCACCGCGACGTGG
AGCAGTGGTTCCAAGCTCAGTCTGAAGGCATCAGCCTGCAGGCCACGTCCTGCTCCGAGG
AGCTTCGGTGCTGCCAGTCGGAGATCCTGGAGCTGAGACGCACCGTGAACGCCCTGGAGG
TGGAGCGCCAAGCCCAGCACAACCTGAAGGACGGTCTGCAGAACTCCCTGTGTGAGGCCG
AGGCCCGCTACGGCACGGAGCTGGCCCAGATTCAGAGCCTGATCAGCAACGTGGAGGAGC
AGCTGTCCGAGATCCGGGCGGACCTGGAGCGGCAGAACCAGGAGTACCAGGTGCTGCTGG
ACGTCAAGGCCCGGCTGGAGGGCGAGATCGCCATGTACCGGAACCTTCTGGAGAACGAGG
ACTGCAAACTCCCCTGCAACCCCTGCTCTACACCTGCCTCCTGCGCCCTTCGCCCACGGT
GCGGGCCGCCCTCCACCGGTGGAGCCAGTGCTGAGAGCTGATTCTGCAAGTCTGAGTCCT
GTGCGGGAGGTTGGCGCTGGTTGCAGCGGGGCTGGGATTGCCCTCGCCTTACTTGGTCTT
CTTCCCAGGAAGCCATTTCCACTGAATCAAAGGGTAGCAGATCCTGCAAGCAGTGGCTTC
CTGTTTGTGCCTTAAGCTGATTTTTTTTTGCAATGTTACAATTATCTTCCACTTAAGCTG
CTATTTTTTCC
>Equus caballus keratin 39 (KRT39), mRNA
GTTCAGACTCAGTTGCAGTTGCTTGAGCTTTCCATCCAGGGGAGCATAGACTTTGAAAAA
TCAAAGCTGGGCACACACTATGGATACCAAATGTTGTAAAACAACTATTTCTTCTTCAAC
ACCACACCAGAGGTGCTCTAGGATTACAGATTTTAGGGCTATCTCTTCTAACACCAACTG
CCAGCATGGTGGTCTTAAAGCCAACAGCTGCCAACCAACTGGCCATGTTCGGAGGACCAC
CCACATCCAGGGCTGCCAATCCACTCCTTGCTTGTGTCTCACGCCCGTCTGCTTAATAAG
AAGCTTCAACACCTGTCCCTCTCTGGATGATTGTGGCCAGTGTGGTGAAGGCATCAACAG
TAATGAGAAAGGGACCATGCAAATCTTGAACGACCGCCTTGCTAACTACCTGGAAAAGGT
GCGAATGTTGGAACAAGAGAATGCTGAACTGGAGGGTAAAATCCAGGAAGAGTGTAACAA
AGAGCTCCCTGTCATCTGTCCTGACTACCTGTCCTACTACACTACCATTGAGGAACTCCA
GCAGAAGATCTTGTGTACCAAGGCTGAGAATTCCAGACTGGTCTCACAAATTGACAACAC
CAAACTGGCTGCCGATGACTTGAGAGCCAAGTATGAAGCCGAAGTGTCCCTACGCAAGCT
GGTGGAGGCAGATGCCAGTGGCGTACAGCACATCCTAAATGCGCTGACCCTGGGCAAAGC
TGACCTGGAGGCACAACTCCAGTCTCTGAAGGAGGAGCTCCTTTGCCTCAAAAACAACCA
TGATGAGGAAATCAATTCCTTACAGAGCCAGCTTGGAGACAGACTCAACATTGAAGTGAC
CACTGCCCCTTCTGTTGACCTAAACCGGGTTCTACAAGAAATGAGATGTCAGTATGAGTC
TATCATAGAGACAAACCGCAGAGATGTGGAACAATGGTTCAACACACAGATGGAGGAGCT
GAACCAGCAGGTGGTGACAAGCTCTCAGCAGCAGCAATACTGCCAGAAGGAGATCACTGA
ATTGAGACGCACTATGAACATTCTGGAGGTTGAACTTCAGGCCCAGCATCGAATGAGAGA
TTCCCAGGAATGCATCCTGGCGGAGACGGAGACCCGCTATGCGGCCTTGCTGGCTCAGAT
CCAGTGTCTGATCGATAACCTAGAGGCTCAGTTGGCAGAGATCCGATGTGCCCTGGAAAG
ACAGAACCAAGAATACGAGATTCTGCTGGATGTCAAGTCCCGGCTGGAGTGTGAGATAAC
CGCATACCGCAGCCTTCTGGAGAGCTTGGACGGCAAGCTTCCCTGTAACCCGTGTGCCAC
CAAATGTGAGCCTTCAACTTGCATATCCAGGAAGGCCAGAGCCATAGAATGCACAGCCCC
AGTTTACACATCATCCTCAGCCCCCCGTGGGGTACGCAAGCCCTGCAGAGCCCGTGGAGG
CCTGTCCCGGATCCTGGTTAAAATCTGCACCATCACCAAGGAGATTAAGGACGGGAAAGT
CATTTCTTCTCATGAGCATGTGCGGCCTTGCTTCATCACCAGACCCGCCACAGTCTAACA
TCCCAAGATGATGAAAATGACCCTGCTTCGCGAAAGAGAGGCCAATTCTTCCTCCTGCCA
GAAAGGTTTAAGAACTCCCCAGTCCCTTCAGGTACTTCATTTCTTTACCACTACAGTGGG
TCCCCGTTAATAGACAGAATATCTTTCATTCTGCTCCTTCCCTAAGTTGCTGCTGCCAAC
ATGATAAAAAAATGACATTTCTCTGGGAGCACACATCCCATTTATCTGAGGGACGAAGCT
GATGTGTAAGCGCCCAGGAAGGTGACCTACATTACGTGATTCCACAGGTGATAGGCAGGT
TTCTCTTTTGTTTACTCAAGTCTTGTTTACTTATGCTCTTCATTAGAGCCAGTCAGACAA
GTTCTAGGATTGTTTTTGGCCATGCCACCTGAAGGTGAAAAGCCACAACCTTCCCTTCTA
AACTCCTTTTTTGGATGTAGAAAGAAGCTTGTAGGGGAAAAGCACGAATAGGGAACATTT
CGTTCCCTTGAACCCACAGTCACAAGTCTGAATCCTGCTGAACTTTGCTGTTTCAATTAC
TGTTTATCCATACTCATACTTTACCATCCCCAAGATATTTTTGAAGATGTCCATGTTCTC
CAAAACTTCATGAGCCATTAGGCTCTCCAAATATTTTCATCAAGAATCTGGATAGTTCTG
GGGAGAAAATCTAGAGCATTCTGAAGAAATAGCATGGATCCTTTCACCAAATGTTTGCTA
TTTCTCTTTCTATTTTTTAGGGAGTGGGAGTTGGTTCCAATTTTTTGACAAGGGACATGT
AGCTGGAACTCTCAAGAAATAACCCTGCCCCTCTGTCTTTCTGAGACGGGTGACCATGAA
AACAAATAACTTAGATTCCTGCTTCAATCTAACCATAAGAGAGAAATAGACTTGATATCC
ACAAACTTTGCAGAAAAGGAATCATGACTAATTGCTGCTTGTAAGCCCAAGGGAGACCCA
GCGTGAGAAGGCAACTTTTATGTACCAACCATTATCATAGCTTCTTACAGTAGGGGCACA
GAGGGTTTAAGGAATTCCCTACAAAAATTATTTGACGTTTCCAGAGGTTTTAGTAAATAA
TTCCAAATCAAACACAGAATGTGGAGTCAAAAGGCCTGAAGTCCTGAACTTGCCACTTCC
TAATGGTGACCCTGGGCAAAACATTTAGCCTTCATCAAGTTTAGTTTCCTTGTTTGTTAG
ATGTGGATCATGCCTACTTCACAGGGTTGTTGTGAAGATCAAATGAAATTGTTTAGGTGA
TGCTGCTTGGTACGCTGAAAAGCACTACAAAAATGTTATTTTTATGTAAGCTTTGCTTTT
AGCTACAGCCCTAGACTTCATTGTATCATTATTATCTCATGTTAAAATTCTTTCTCCATG
AATTTAGTTATCCAGTCATGATTTTGAACTTTTAATAGTGTTTGGTTTTGGGAGTGGTGG
TGGGGGGAAGAAGAGAACAAATCTCCTGTGATCGAGCCCACAGTTCTACTCAATAAAGCA
TTTTTGAAGTCTT
>Equus caballus keratin 40 (KRT40), mRNA
GGCAATCAGAGTTTTGTAACTAGTCTTCGCTCTTCACGTCTAATAGAATGACTTCTGACG
GCTCCCCCACAGGCTGCCCTTCTGAATCCTGTGCCGGGGCTTCTGATTGTGCAATTGCTT
CCAGCTGCTCGCTGGAAACCACTTGTCTCCCCAACGCCTGTGCTGCATCCAGATGCCAGA
CCCCTAGCTTCCTGTCCCGGTCTCACTTGCCAGCCAGTTGCATCACGCCATGCCACTTTG
CTGGGAGTTGTAATATTCCGTGCTTGGTGGGGAACTGTGCTTGGTGTGAGGATGGGGTGT
TCAACAGCAATGAGAAGGAGACCATGCAGTTCCTGAATGACAGACTCGCCAACTACCTGG
AGAAGGTGCGCGGCCTGGAGGAGATGAATGCAGAGCTGGAATGCAGGATCCGAGAGCAAT
GTGAAGAGGATGTCCCGTTGGTGTGCCCTGATTATCAGTGTTATTTTGACACGATTGAAG
ATCTCCAACAAAAGATCTTGTGCACAAAGGCAGAGAATTCTAGACTTGCTGTACAGCTTG
ACAACTGCAAACTGGCCGCCGATGACTTTAGGTCCAAGTACGAGTCCGAACTGTCTCTTC
GCCAGCTGGTAGAGACTGACATCAGCGGCCTGCACGGGATCCTGGGTGAGCTGAACTTGT
GCAAAGCTGACCTGGAGGCACATGTGGAGTCTCTAAAGGACGATCTCCTTTGCCTTAAGA
AAAACCACGAACAGGAAGTCAACTTGCTTCGTGGACAGCTTGGTGACCGACTCAGTGTGG
AGCTAGACACTGCCCCCACCATCGACCTTAACGGTGTCCTGGATGAGATGCGCTGTCAGT
ATGAGACGGTGCTGGCCAACAACCGCAGAGAGGCAGAAGAGTGGTTCGCTGTCCAGACGG
AGGAGCTGAGTCAGCAGCAACTGTCCAGTGCGGAGCAGCTGCAGGGCTGCCAGACGGAGA
TCCTGGAACTGAAACGCACAGCCAACGCTCTGGAAATTGAGCTCCAAGCACAACAAAGCC
TGACAGAATCTCTGGAATGCACTGTGGCAGAAACCGAGGCCCAGTACAGCTCCCAGCTGG
CCCAGATGCAGTGCCTGATCGATAATGTGGAGAACCAGCTGGCTGAGATCCGCTGCGACC
TGGAGCGGCAGAACCAGGAATATGAGGTGCTGCTGGACACGAAGGCCCGGCTGGAGGGCG
AGATCAACACGTACCGGGGTCTCCTGGAGAGCGAGGACAGCAGGCTTTCCTATAACCCGT
GTCCTACAACGAGCATGCCGAGAAACACTTGTGAGCCTTGCTCTGCGTATGTAATTTGCA
CAGTTGAAAATTGCTGTTCATGAGTGCTAAACACCCGGAATGGCGGATGGAGGAATTGAA
TCCAGCAGCGTCCTGGAAAGGCGATGAGGCTTCACTCAGAGACATCCTAACTTGAAACTC
AAGTCAAGAAGGCTTCCATTTCCTAAAATTGTCCTCTAAGCATCCTCGGTACATTTCCAC
TTTATCATTTCCTCTCCTGCCTGCTTATTTGGAATATTCTAGGAGTCTATAAAGCTTTCT
TGCTAACCTCCAAATAAAATGTGTTTCATTCCTTTAGCATGGC
>Equus caballus keratin 41 (KRT41), mRNA
CCGGCCGTGGGCAAGGCAGGGGTCTGGCCTCTTAGCACCATGTCTTCCAACTGCTGCAGG
TCTCTCCTCAGTGGGCACGTGCCAGAGGCCAAGGCTGCCTCCCTGTGCCTCTCAGCCACC
CTGGCACATGCTAACCGAGTCTGCGTGGGGACGACCCCTCTGGGCCGACCCAGCCTCTGT
CTGCCCCACAGCTGCAACGCTGCTTGCCCCTTGCCAGGGACCTGCGACATTCCTGGCAAC
ATTGGCATCTGTGGGACCTACGGCGAAGGCACCCTGAACAGCCATGAGAAGGTGACCATG
CAGTTCCTGAACAACCGCCTGGCCAACTACCTGGAGAAGGTGCGCCAGCTGGAGCGGGAC
AACGTGGAGCTGGAGACCAAGATCCTAGAGTCGAGCAAATGCGATGAGTCCAGCGTGTGC
CCGGACTACCAGAACTATTTCCGGACCATGGAGGAGCCCCAGCAGAAAGATCCTGTGCAT
CAAATCTGAGAACAACAAGCTGGTCGTGCAAATAGACAATACCAAGCTGGCTGCAGATGA
CTTCAGGACCAAGTTCCAGACGGAGCACTCGCTCCGCCAGCTGGTGGAGGCCGACGTCTG
CAGCCTGCACAGGGCGCTGGACGACCTCACACTCGCCAAGTGTGACCTGGAAGCCCAGCT
CGAGTCCCTGAAGGAGGAGCTGCTCTGCCTCAAGAAGAACCATGAGCACGAAGTCTACAC
TCTGAAGTGCCAGCTGGGGGACAAGCTCCAGATTGAGCTGGACACTGAGCCCCCCGTGGA
CCTGGGCAGGGTGCTGGGGGAGGTGCGGTGCCAGTACGAGGCCATGGTGGAGACCAACCG
CCGCGACGTGGAGCAGTGGTTCCCAGCTCAGTCTGAAGGCATCAGCCTGCAGGCCACATC
CTGCTCCGAGGAGCTTCGGTGCTGCCAGTCGGAGATCCTGGAGCTGAGATGCACCGTGAA
CGCCCTGGAGGTGGAGCTTCAGGCTCAGCACACACTGAAAGACTGTCTGCAGAACTTCCT
GCCTGAGCCCGAGACCCGCTACAGCACCGAGCTGGCCCAGATGCAGGGCCTGATCAGCAA
CGTGGAGGAGCAGCGGTCCAAGATCCGGGCGGACCTGGAGCGGCAGAACCAGGAGTACCA
GGTGCTGCTGGACGTCAAGGCCCAGCTGGAGGGCGAGATCGCCACCTATATGAACCTTCT
GGAGAGTGAGGACTGCAAGCTCCCCTGCAACCCGTGCACGACCCCGGTCTCCAGCACGCC
CTGCCCAGCCCCTGCAGCCTCTCCCTGCTGCTCTCCCTGCCTTTCCAGGCCTCCTCGGGC
CACCTGTGGGCCCTGCTCATTGCCTCGACGCTGACCTCCTCCTCAGTGTGAGGTGCTGAG
ACACGGGCACTGTTGCAGCCCCTTTGGCTCCAGGCTCCGGGCTCCAGGCCCGCCCCCGAG
GCCTTTCTGCCTCAGCCAGCCGGCAGCGCTTCTCCGTCGATGGGCTTTCCAGTCCAGCGG
CTCATTCCTGGCCCCTGGATTTGTGCTTCCTCTCTTCGCAGTGTCTGGAGTGTTCCATTT
TTCTCTCTTCTATTGCCTCCTGGTCTCTCTGAGATGCGGCTGGTAACCTTGTTTTCATTT
CGCTAATAAACGTCACTTCTGCAGCATAAGGAGCACGGTGCCTGGTGGTCTGAGTTTCTC
CAGCCCACGCTGAGAGCATTGCTGGGAGCTCCTTGAGCCGGTTGTTCCCTGAGCAGCTGG
GCTTGTGGCTTACTGACCAGAGTGGTTCCGGAAGACGGCAAAGCCAGTGAGGACCGTGGT
TACAAATGAGACAGCAGCAAAATGGCACAGACGAGCCACACCCAACTCTTGAGCCGACCA
AGCCTACTTAGAGGCAGACTCACAGAACTTTGAAAGTACGGACACTAAATAAAACCCCCT
TTTATCTGGATGAAGCCCTCTGGTCCTTGTGCAAAGGGAAAACTCAGGTCAGAGGTTCTA
CCGGGCCCCCCTAGACTATTCTATTTGAGGTAAGCTTTTGTGATCACGTGCTCATCACGA
ACAAGGACCGTGCTGGGGCCTTACCGACCTTGTTGACACAGGGTCCCACAAAAACCCTGC
AAAGAGAGTGTGGCTGTTACTATTCTCAGCTGGTGGCTGAATCAAGGCTTGAAGCCCGGC
CTCTTTGAACCAGATCCAAAGCCCATATTTTGGAAGCTTTGAAGGGGAAAAATTTCAACA
TGAGAAGCTTTGGGGCGGTGGTTCTATAAATGTGGTCCTCCAATCAGGAGGACCAGCATC
ACCTGGGAACTTGTTGGAAATGCAAATTCTTGGGCCACACCTCAGACTTTCTGAATAAGC
AGTGTGGTTTATGGAGCCTTCCAGGTGATTCTACGCACACTCAAGTTTGAGAACCACGGG
TAAGGGAGTTTATCTGGGGAGTGAGCCCCTGACTGGCCAGACACTCTGCAGAAGGGATTG
GCCTTACTCTCCCGATAGATCCCCTGGGTGAGGAATCCCTCGTCCCTTTGAGATAGAGCC
TTTCCCCCGCAAACTGCAAAGCTCTGATGATGGTAATTGCTGAGCCTGTCAGACTGTCAG
TCTAGAAAAGGCCAATCTAACTGACCCACTCAAGCTCCCGCACAGGCTCCACTCGCAAGT
CCTTCTGGCAGCTGCCTCACTTGGAACTTGCCTGGCAGACAATAGACACATGAACCAGAG
GCTCCATATTTAGGCAGCCATGGGCGAGAACAGCGTGTCTCCAGAAAGCAGCATGAGAGC
TGGCCAAAGATGGGAGGCAGTGAGTTCCCCATCATTGAAGACGTTCAAGCAGGCCCTTTA
TAACCGCCTCGGGGTGATGTTGGGGCGGTTACTCAGGCATATGATGGGGCTGGATGAGAT
GGTGGTAGAGGGTCTTCTAGCCCCCAAGTTCCATGACTCCCTTCTTTCCAGGTCTTATTT
GTCAGTGAAACTACAAGTGTTAAAGTGGAGCCAAAAGACCAACTCTAGGAGCTGGTTCTT
GTCTTCGCTCTCTGCTCCATGAACTCTCTGATTCAGAGTAGCTGCTGAGAAGTTTGCGAA
GTCCAGCTGATGGTTGTTGAGTCCAGCCCATCCCGGAGCCGGAGTGACCACAGTCCCAAG
CCCCAAGGACGGACAGAACTTAAGTTGGGGCCTGGTTGCTGTGCCTCCAGCTGCTCTCAA
GCCCAGAGTCCTCCCTGGTGGCCGCTGTCTGTGAAGACAGGACTGATTTGCTTGGGAGGC
AGCAGGACTTCCATCATAAGAAGCTCTGGAGGGGTCAGAGGCTGTCACGCCTTCCCTCCC
TTCCCCTCCACCGAGCCTCAGCTCTTCTCCCCAAGTGTAGAAGCATAGAGGTAGTGGGGG
TGACACATCCCTGAGGCACTCACCCAAGAGTGGGTCCCAATAAGAAAGAGCAATCTTGAT
TAGTTTTAATTTAGCACCTGGCCCAAACACCTTTGACTCTTCCTTTGTACTTAAGTAGCT
CCTTTCATCCAACAAGTTCAAAGCTGTACAACAAATAAACCCACTTCTTCTTGCACCATG
ACAGAGCAGGCAAGCATTGTTCTTCCCATTTAAGGAGCAGAGAAGGTGAGTCATTCAATG
GTTGAGGGATTCTTCTGGTGACATGAAATGAGTCAATGGGGCCCCAGGGTGATTGACCTG
TGTTTCTTAAGTTTACATTCAATGTCCTGACTGTCATTTGTAATTAAAATATGAG
>Equus caballus keratin 42 (KRT42), mRNA
CTGCTCCTGACTTGTGCACACCATGGCTGCCACCACCACCACCATCCGTCAGTTCTCAAC
CTCCGGCTCCCTCAAGGGCCTGTGTATGCCCAGCGGGGGTTTCTCTCGGGTGTCCTCAGT
CCATGTCGGGGGTGCCTGCAGGGCGCCCAGCTTCCTGGGAACTGGCAGCCTTGGCAACAC
GTCGGTCACCTCGTCCCGCTTCTCGGCAGGCTTGGGAGGCGGCTACAGTGGGGGCTACAC
CTGCAACCTGGGCGGGGGCTTCGGCTCCAGCTTTGGCGTGGGGGATGCCCTGCTGGGGGG
CGGCGAGAAGGAGACCATGCAGAACCTCAACGACCGCCTGGCCTCCTACCTGGAGAAGGT
GCGCGCCCTGGAGGAGGCCAACACCGACCTGGAGGTGAAGATCCGAGACTGGTACAAGAA
GCAGGGGCCCAGCCCCGCCCGCGACTACAGCCACTACTTCAAGATCATCGAGGAGCTGCG
AAGCAAGATCCTGGCAGCCACCATGGACAATGCCAGCTTCGTGCTGCAGATTGACAATGC
CCGCCTGGCAGCCGACGACTTCCGCACCAAGTACGAGACGGAGCTGACCCTGCGCATGAA
CGTGGAGGCCGACATCAACGGCCTGCGCAGGGTGCTGGACGAGCTGACCCTGGCCAGAGC
CGACCTGGAGATGCAGATCGAGAACCTCAAGGAGGAGCTGGCCTACATGAGGAAGAACCA
CGAGGAGGAAATGAACGCCCTTCGAGGCCAGGTGGGTGGGGACGTCAGCGTGGAGATGGA
CGCGGCTCCTGGCGTGGACCTGAGCCGCATCCTGAACGAGATGCGCGACCAGTACGAGAA
GATGGCGGAGAAGAACCGCAAAGACGCGGAGGACTGGTTCTTCAGCAAGACGGAGGAGCT
GAACCGGGAGGTGGCCACCAGCACCGAGGCCCTGCAGAGCAGCAGGACGGAGATCACGGA
GCTCCGCCGCTCCGTGCAGAACCTGGAGATCGAGCTGCAATCCCAGCTCAGCATGAAATC
ATCGCTGGAGGGCAGCCTGGCAGAGACTGAGGCCCGCTATGGGACCCAGCTGGCCCAGCT
GCAGGGGCTCATCAGCAGCATTGAGCAGCAGCTGTGCGAGCTGCGCTGTGACATGGAACG
CCAGAACCATGAGTACAAGGTGCTGCTGGACGTGAAGACACGGCTGGAGCAGGAGATTAC
CACCTACCGCCGGCTGCTGGAGGGAGAGGACGCCCACCTGGCCACCCATTACTCCTCGTC
CCTGGCCTCACAGCCCACCCGGGAAGCCTCGGTCACCAGCCGCCAGGTGCGCACCATCGT
GGAGGAAGTCCAGGATGGCAAGGTGGTCTCCACCCGCGAGCAGGTCCACCGCTCCACCCA
CTGAAGCCCCTTTTCACCTGCAACACCCCAGCCTTGAAGGTCAAGGGGCAGCCATCGCCT
CCAGCTCCCAGTGTGCTACTGCTGTGCCCCAACTACCGGTCTG
>Equus caballus keratin 71 (KRT71), mRNA
CTACAGAGCCCGTGTGGGATTTTGCCTTCGTCCTTCCTGCGCCTGAGCTCCATCACCACG
AGCAGCATGAGCCGCCAATTCACCTGCAAGCCAGGAGCTGCTGCCAAGGGGGGCTTCAGC
GGCTGCTCAGCAGTGCTCTCGGGGGGCAGCTCCTCCTCCTACCGTGCAGGGGGCAAAGGG
CTCAGCGGGGGTTTCGGAAGCCGGAGCCTCTACAACCTGGGCGGCGCCCGGAGCATCTCC
TTCAATGTGGCCGGTGGCACCGGGAAGAGTGGAGGGTATGGATTTGGCCGGGGTCGGGCC
AGTGGCTTTGCTGGCAGCATGTTTGGCAGTGTGGCCCTGGGGCCCGTGTGCCCGACTGTA
TGCCCGCCTGGAGGCATCCATCAGGTCACTGTCAACGAGAGCCTCCTGGCCCCCCTCAAC
GTGGAGCTGGACCCTGAGATCCAGAAGGTGCGCGCCCAGGAGCGGGAGCAGATCAAGGCG
CTGAATAACAAGTTCGCCTCCTTCATTGACAAGGTGCGGTTCCTGGAGCAGCAGAACCAG
GTGCTGGAGACCAAGTGGGAGCTGCTGCAGCAGCTGGACCTGAACAACTGCAAGAACAAC
CTGGAGCCCATCCTGGAAGGTTACATCAGCAACCTGCGGAAGCAGCTGGAGACGCTGTCC
GGGGACCGGGTGAGGCTGGACTCGGAGCTGAGGAGCGTGCGGGACGTGGTGGAGGACTAC
AAGAAGAGGTACGAGGAAGAAATCAACAGGCGGACGGCTGCAGAGAACGAGTTTGTGCTG
CTCAAGAAGGACGTGGATGCAGCTTATGCCAATAAGGTGGAGCTGCAGGCCAAGGTGGAC
TCCATGGACCAGGAGATCAAGTTCTTCAGGTGCCTCTTCGAAGCCGAGATCGCTCAGATC
CAGTCCCACATCAGCGACATGTCCGTCATCCTGTCCATGGACAATAACCGGGACCTGAAC
CTGGACAGCATCATCGACGAGGTGCGCGCCCAGTACGAGGAGATCGCCCTGAAAAGCAAG
GCGGAAGCTGAGGCCCTGTACCAGACCAAGTTCCAGGAGCTGCAGCTGGCGGCAGGCCGG
CATGGCGACGACCTCAAGAACACCAAGAACGAAATCTCCGAGCTCACCCGGCTCATCCAG
AGAATCCGCTCAGAGATCGAGAACGTGAAGAAGCAGGCTTCCAACCTGGAGACGGCCATC
GCTGATGCCGAGCAGCGGGGGGACAACGCCCTGAAGGACGCCCGGGCCAAGCTGGACGAG
CTGGAGGCCGCCCTGCATCAGGCCAAGGATGAGCTGGCCCGGATGCTGCGCGAGTACCAG
GAGCTGATGAGCCTGAAGCTGGCCCTGGACATGGAGATCGCCACCTACCGCAAGCTGCTG
GAGAGCGAGGAGTGCCGGATGTCAGGAGAATTTCCCTCCCCTGTCAGCATCTCCATCATC
AGCAGCACCAGCGGCAGCGGTGGCTATGGCTTCCGGCCCAGCTCGGTCAGCGGCGGCTAC
GTGGCCAACAGCGGCAGCTGCATCTCTGGAGTCTGCAGCGTCCGTGGCGGGGACAGCCGG
AGCCGGGGCAGTGCCAGCGACTACAAGGACACGCTGGGGAAGGGCTCCAGCCTGAGCGCC
CCCTCCAAGAAAGCCAGTCGGTAGAGAGGGCTGCCTGTGCCCCCTGCCACCCTCGTGTCC
CCAGCTCTGGCTCCCACATGCACCCTCCCCAGCCGCTGTCAGCCCCATCCCCACCCTGCT
GGCCCTGCTCTTGTACCTCGGGCGCTGGCTTTGGTCACCCACTTCTCCCAGCCTGAGTCT
TCCTGGGCCTGGACAGGTGTGGGTGACTAAGCTTGGTGAAATTCCTCCCTGCTCGTGCCT
GGTGCTCACCTCCTTGGCTGTAGTCAGCTCGGCCCCTGGCTCCCAGCCTTCCGTCCTCTG
CCCAGCCTCTGGCTCAGTTGCTGACTTTTGTGTCTGGCCTCCTGAGCTCACAATGGGGCC
TTTGTCCCGGCTCCTGCCCGTGCTGGGAGCTGGCTCTGTGTTCAAGAAAAGCAGGACTGA
AGGACAAACTGCCAAGAGAGGCCAGTCCCCGCCCCAGCCGGGCTCCGTCTCACGGCTCAT
TCTGAGTGGGACCGAGCACGACTCGGGGTCTCTATCTCCCCTCCTGCACCCAGAAGCAGA
GAAGAGGAGGCTCGCTCGCTTCTCTTTTCTTCTTACAGCCCCTCCCGTTGCATCCTCAAT
AAACAGCGC
>Equus caballus keratin 72 (KRT72), mRNA
CGCGCCCCTCTTGCTCCACGCGCAGCGCGGTCCCCGCAGCCATGAGCCGCCAGCTGCGCT
ACTGCGCGGGCGCCGAGCGCCGGGGCTTCAGCGGCTGCTCGGCCGTCATCGCGGGCCGGG
TCAGCGGCAGCGCAGCCTCGTTCCGGGCCGGCGTCCAGGGCACGGCCGCCTTCGGCAGCA
GGAGCCTCTTCAGCCCGGGCGGCGGCCGGCGCCTGGCGCTGAGCGTCGCGGCCGGGCGAC
CCGGTGCCTACGCGCTCGGTCAATCCGCGGGCACCGGCGGCGGTCGCCTGGGGGACTTCG
TGGGCACGGTCTTCGGCAGCGCCGGGCTGGGGCCCGCGTGTCCCTCCGTGTGCCCGCCCG
GTGGCATCCCTCAGGTCACCGTCAACAAGAGCCTCCTGGCCCCCCTCAACGTGGAGCTGG
ACCCCGAGATCCAGAAGGTGCGCGCCCAGGAGCGGGAGCAGATCAAGGCGCTGAACAACA
AGTTCGCCTCCTTCATCGACAAGGTGCGGTTCGTGGAGCAGCAGAACCAGGTGCTGGAGA
CCAAGTGGAACCTGCTGCAGCAGCTGGACCTGAACAACTGCAAGAACAACCTGGAGCCCA
TCCTGGAAGGTTACATCAGCAACCTGCGGAAGCAGCTGGAGACGCTGTCCGGGGACCGGG
TGAGGCTGGACTCGGAGCTGAGGAGCATGCGGGACGTGGTGGAGGACTACAAGAAGAGGT
ACGAGGTGGAGATTAACAGACGCACAGCTGCTGAGAATGAGTTTGTGGTGCTTAAGAAGG
ATGTGGACGCCGCCTACATGAACAAGGCTGAGCTCCAGGCCAAGGTGGACTCCTTGACGG
ATGAGATCAAATTCTTCAGGTGCCTCTATGAAGGGGAGATCGCTCAGATCCAGTCTCACA
TCAGTGATACGTCCGTCATCCTGTCCATGGACAACAACCGGGACCTGGACCTGGATAGCA
TCATTGACGAGGTCCGCGCCCAGTATGAGGAGATCGCCCAGAAGAGCAAGGCGGAGGCCG
AAGCGCTGTACCACAGCAAGATCCAGGAGCTGCAGGTTACGGCAGGCCAGCATGGGGATG
ACCTCAAACTCACCAAGGCCGAGATCTCGGAGCTCAACCGGCTGACCCAGAGGATCCGCT
CAGAGATAGGGAGCGTAAAGAAGCAGTGCTCCAACCTGGAGATGGCCATCGCCGATGCTG
AGCAGCGGGGCGACAATGCCCTGAAGGACGCCCAGGCCAAGCTGGAGGAGCTGGAGGCCG
CCCTGCATCAGGCCAAGGAGGAGCTGGCCCGGATGCTGCGTGAGTACCAGGAGCTGATGA
GCCTGAAGCTGGCCCTGGACATGGAGATCGCCACCTACCGCAAGCTGCTGGAGAGCGAGG
AGTGCCGGATGTCTGGTGAATACCCCAATTCCATGAGCATCTCCGTCGTCAGCAGCACCA
GCGCTGGGGCCGGAGGTGCTGGCTTCAGTGTGGGCTTTGGCGCCTCGAGCTCTTACAGCT
ACAAGCCCGCGGCGCCAGATGTCAAAACCAAAGGCAGCTGTGGCAGCGAGTTCAAGGATC
CCCTCGTCAAAGCCTCGGGCAGCAGCTGTGCCACCAAAAAGGCCTCCCGATGAAGGGCAG
GTGGCGGGGGGCTCTGTGAGCAGGAAGCTACGGCCACCTCCTCCTCTCCACCCCGGGTCC
CCTCCCAAGTCAGCAAGTGCTTCCTCCGTCACCAGACTCCCAGTCCCATCCCCTCTCCTG
GTTGTCCTCAGTCGGTGACACTCTGATGCGGGAAGTCCAGTTGTGGGCACCTTTGGTGAC
CTCCTCCTTGGCCACCTTTCACTGGGTCACTGCCCCCAGGTGCAGACATAATACACATAC
CCAGGATGCTTCCCTGCAGCCAGGTGCAGCCCCTCTGTCCCCGTGCCTTTCTTGGGCCTT
CACAGCCGAGGGGCTCTCTTTGTCCTCTGGTTGGGGTCATGTCTCATTCTCTGCTTCTCC
CACAATAA
>Equus caballus keratin 73 (KRT73), mRNA
CTCAGCTAAGGGTTAGCATCCTATTCTAGCTCTCTGGCCTCCCCAGCATGAGCCGCCAAT
TCACCTACAAGTCAGGAGCTGCCGCCAAGGGGGGCTTCAGCGGCTGCTCAGCAGTGCTCT
CAGGGGGCAGCTCCTCCTCCTACCGGGCAGGGGGCAAAGGACTCAGCGGGGGCTTCAGCA
GTCGAAGCCTCTACAGCCTTGGGGGTGCCCGGAGCATCTCCTTCAACATGGCCAGTGGCA
GTGGGCGGGCAGGGGGCTATGGGTTTGGCCGAGGCCGGGCCAGTGGTTTTGCTGGCAGCA
TGTTTGGCAGTGCGGCTGTGGGGTCCGCGTGTCCGTCTGTGTGCCCTCCAGGGGGCATCC
ACCAGGTCACCGTCAACAAGAGCCTCCTGGCCCCCCTCAACGTGGAGCTGGACCCGGAGA
TCCAGAAAGTGCGCGCGCAGGAGCGGGAGCAGATCAAGGCGCTGAACAATAAGTTTGCCT
CCTTCATCGACAAGGTGCGGTTCCTGGAGCAGCAGAACCAGGTGCTGGAGACCAAGTGGG
AGCTGCTGCAGCAGCTGGACCTGAACAACTGCAAGAACAACCTGGAGCCCATCCTGGAGG
GCTACGTCAGCAACCTGCGGAAGCAGCTGGAGACGCTGTCCGGGGACCGGGTGAGGCTGG
ACTCGGAGCTGAGGAGCATGCGGGACGTGGTGGAGGACTACAAGAAGAGGTATGAGGAGG
AGATAAACAAGCGCACAACAGCCGAGAACGAATTCGTGGTGCTTAAGAAGGACGTGGATG
CGGCTTACATGAGCAAGGCAGAGCTGCAGGCCAAGGTGGATGCCCTGGACAGAGAAATCA
AGTTCTTCAAGTGTCTGTATGAGGGGGAGATCGCTCAGATCCAGTCCCACATCAGTGACA
CATCCGTCATCCTGTCCATGGACAACAACCGGAACCTGGACCTGGACAGCATCATCGCTG
AGGTCCGGGCGCAGTACGAGGAGATCGCCCTGAAGAGCAAGGCCGAGGCTGAGGCCCTGT
ACCAGAGCAAGTTCCAGGAGCTCCAGCTGGCGGCCGGCCGGCACGGGGATGACCTCAAAC
ACACCAAGAATGAGATCTCAGAGCTGACCCGGCTCATCCAGAGGCTGCGATCAGAGATTG
AGAGTGTGAAGAAGCAGTGCTCCAACCTGGAGATGGCCATCGCTGATGCCGAGCAGCGGG
GCGACTGTGCCCTCAAGGATGCCCGGGCCAAGCTAGATGAGCTGGAGGCTGCCCTGCACC
AGGCCAAGGAGGAGCTGGCCCGGATGCTGCGCGAGTACCAGGAGCTGATGAGCACAAAGC
TGGCCCTAGATGTGGAGATCGCCACTTACCGCAAGCTGCTGGAGGGCGAGGAGTGCAGGA
TGTCTGGAGAGTACACCAACTCCGTGAGCATTTCGGTCATCAGCAGCTCCACGGCTGGAA
CCCCAGGCGCAGGAACCAGCTTTGGGTTCAGTGGCGCTGGCACCTATGGCTACCGGTCCA
GCTCTGTCAGTGGGGGCTACAGCATGCTGTCTGGTGGCTGTGTCACCGGCAGTGGGAACT
GCAGCCCCCGCGGAGAGGCCAAAACCAGGCTGGGGAGTGCAAGTGAATTCAAGGACCTCC
CGGGGAAGTCTTCAGCTCTGAGCTCGCCCTCCAAGAAAACCACGAGATAAAGTGAAAGAC
AGCTGTCCGCCTTGCCCTGGTTTCCTCTGGACTCTCTTCTCCAGGAAATTCCTCTGTCAC
ATCTGTCATCACCTCCTCCTTGCTTTTCTTTGCCACTGACATCTCCTCCTCTCTTCCGCA
TCTCTGTCTTAGTCTTTCCTAATCTAGAATCAGGAGTCTAGCCCATCCTTCTGCCTTCAT
ACAAGGGACCTCTGAACTCAGCCTCCCCTTCCTGAGCGTTGCCAAAGATGGAGGCCTGAC
CTTTCTCTGGCCTGCATGCCCCCTTGCAGAGGGAGGTTTTCTCTCGAGCGTAGCCGCCAT
CTTCCTGCTGTGTGTCCCACGCCCTAGCGTAGGTAGTTCCTTGGCCGTGGGCTCCATGGG
TACGTGAGATTACAGGTGCACTGATGGACCTGCCAGAACTGTCGCCTGTCAGAGCACCAC
CAGCCCAGCGAAACACCAGTTATAGGTCGTATCTTACATGTTGCCTGCAGACTATATAGC
TGGCAGTACCCCTGCAGGCTGGTCCTGTCAACGAAGAGATCTCTGCCTCCATACATGAGC
TCTTGTCCTCATCCAGGCCCCACCTCCCTGCTTCCCCCGTGTCAGCAATAAATTTATAAA
ACTCATGCAGGACCAGGCTGCATCTCTCTCCTAAGGGAATCCTCATTCAGGCCACGTCTC
TTCCACGTGTGGAGGTCAATGACCTGAAACCTGGGGCATCGGAGGTCCATCTGTTCCCTA
GAACCCCAAGTACCTTTAGATCTGAGTGACAGAGACCCTTGCACAGATTGCAGAGTCCCA
CCATCACCTCTGCTGGATTTTGTGACATTCAGGATTCAGCTCTGTCCCCAGCCCCAGCAG
ATGCACCTTCTAAATCGTGCTTTTCCCAGGCCAATGCTCCAGTGAATGGGTCATCTTTAA
GAACACCCAGATTATTAGCAGGGAGAGGAAGCCAAAACATGCCTTGAGGCATGATTTAAA
ACTGGCCAAGAGGCAGCAGATGGCCAGTTCCCAAGATCCTGGGGCTTCAGTGATGTCTGT
TCCCTGTTCTGTGGGGAAAAGCCAAAGGTAGCTGCTCTTCAGAGTGACGATCCATGACCT
CTTGGTCCTTGGTAAAGTTTCACTGGGTTGACTATGGATGTGAATGTACATATGAGTTGT
GTTTAAGCAGGAGGCCACTACTGTACACACACCACTCAGCTTCCCACACATTCTTATGCT
CAGAGATTTCTCTTAGGTCCCCAGGCCAGGATGATGCTGTCAGGATGCAAAGAGCAAGTG
AGAGGCTGGCACACATTCAGGCTGGGGCTCACAGGTGCATCTGAACAGGGTCACCGTGGG
TCTGGAGAGAGTCCTGGAGTTCAAGTCAATAGCTTTGAATTCAGATTCAGACTCTGCAAC
TAACTGCTGATCATGAGCAAAGCTCTCAACCTTTTTGAGCCTCATTGCTTTAGCTATAAA
CTAGGCAGAATAATACCCCCGGATTGTTATTAGGCTAAAATGAGACAACACGAGGATGTC
TTGTGCAATTCTTGATACAAAGTTCATGCTTAATAAATGTTGGTGGAAAC
>Equus caballus keratin 75 (KRT75), mRNA
GTCCTCTCTATCCGCCTTCTCACGCACCCACCTCAGGAGCTCTTCTCGCCAGCCTTTCTC
AGCCACCATGTCCAGGCAGTCCACCATCACCTTCCAGACCAGCGGGCGCAGGGGCTTCAG
CACTGCCTCGGCCACCACCCTAGCCACCGGACGCTCCCGTTTCAGCTCCGTCTCCACGAC
CCGCTCCACAGGAGGCAGTGGAGGGCTGGGAAGGATCAGTGGCGCTGGCACCGGCTTTGG
AAGCCGCAGCCTCTACAACCTGGGGGGGACCAAGCGGGTCTCCATGAGTGGGTGTGGCAG
CAACTTCCGAAGTGGCTTTGGTGGCAGGGCAAGCGGCGGGTTTGGGGTCAGCGGTGGATT
TGGCTACGGGGGTGGGGTCGGAGGGGGCTATGGGGGCTCTAGCTTCCCCTCCTCTGGAGG
CATCCAAGAGGTCACCGTCAACCAGAGTCTCCTGACCCCTCTCAACCTGCAAATCGACCC
CACCATCCAGCGGGTACGGAAAGAAGAGCGGGAGCAGATCAAGACCCTCAACAACAAGTT
CGCCTCCTTCATCGACAAGGTGCGCTTCCTGGAGCAGCAGAACAAGGTCCTGGAGACAAA
GTGGAGCCTCCTACAGGAGCAGGGCTCCAAGACGGTGAGGCAGAACCTGGAGCCCTTATT
TGACACCTACATCAATGACCTCCGCCGGCAGCTGGACAGCATCACCTCCGAGAGGGGGAG
GCTGGACGCCGAGCTGAGGAACATGCAGGACGTCGTGGAGGATTTCAAAGTCAGGTACGA
GGATGAAATTAACAAGCGCACGGCTGCTGAGAATGAGTTTGTGGCCCTGAAGAAGGACGT
GGACGCCGCCTACATGAACAAGGTGGAGCTGGAGGCCAAGGTCAACTGTCTGACCGACGA
GATCAACTGCTTCCAGACTCTCTTTGAGACAGAGCTATCCCAGATGCAGACACGCATCTC
AGACACATCTGTGGTCCTCTCCATGGACAACAATCGCAGCCTGGACCTGGACAGCATCAT
CGCCGAGGTCAAGGCCCAGTACGAGGACATCGCAAACCGCAGCCGGGCAGAGGCAGAGTC
CTGGTATCAGACCAAGTACGATGAGCTGCAGGTCACGGCGGGCAGACACGGCGATGATCT
CCGAAACACCAAACAAGAGATCTCCGAGATGAACCGAATGATCCAGAGGCTGAGAGCCGA
GGTCGACAGCGTCAAGAAGCAGTGTTCCAGCCTGCAGACGGCCATCGCCGATGGAGAGCA
GCGTGGAGAACTGGCCCTCAAGGATGCACGGGCCAAGCTGGTGGAGCTGGAGGAGGCCCT
GCAGAAGGCCAAGCAGGACATGGCCCGGTTGCTGCGGGAGTACCAGGAGCTGATGAACGT
CAAGCTGGCCCTGGACGTGGAGATCGCCACCTACAGGAAGCTGCTGGAGGGCGAGGAGTG
CAGGCTGAGCGGAGAGGGCGTTTCTCCAGTCAACATCTCCGTGGTCACCTCCACCGTTTC
CAGTGGCTATGGCGGCAGCAGCGGCATTGGAGGTGGAAGCCTGGGTCTCAGCGGGGGCAG
CGGCTACTCCTTCACCACCAGCGGTGGGCACGGCCTGGGGGCGGGCCTGGGGGGCTCCGG
CTTCAGTGCCAGCAGCAGCCGGGGCCCCGGGGGCAGTGGCTCCAGCGTCAAGTTCGTCTC
CACTACCTCCTCCAGCCGGAAGAGCTACAAGCACTGAGTGCAGCTGCCTGCTCCCTCACC
CCTGCCCTGAAGCCAGCTCTGCCCGCTGACCTGGCCTGTCTGCATCACCCTGGACACCTG
GGTCCTTCCCCGTCTTCTGCCTCCACAAGGCCCACCTGTGCTGCTGGGAAGCCTGGGGTC
CTGGCTAAACCCCATCCCCACCTAAACCAGC
>Equus caballus keratin 76 (KRT76), mRNA
ATGAACAGACAAATCAGCAAGAAATCCTTCAGTGGCGGGAGCCAGGGCTTCTCCGGTCGC
TCCGCCGTGGTCTCTGGCAGCAGCAGGATGAGCTGCGTGGCCCGCACTGGGGGAGCTGGC
AGAGGGGCCTGTGGGTTCCGGAGCGGAGCAGGCGGCTTTGGCAGTCGCAGCCTCTACAAC
CTGGGTGGCAACAAGAGCATCTCCATCAGTGTGGCTGGTGGCTCCCGGGCTGGTGGCTTT
GGGGGAGGGCGTGGCAGCTGTGGCAGTGGCTTTGGGGGCGGCTATGGAGGTGGTTTTGGG
GGTGGCTTTGGTGGTGGCAGAGGAATGGGAGGTGGCTTTGGAGGGGCAGGTGGCTTTGGT
GGAGCTGGTGGTTTCGGTGGGCCTGGTGGCTTTGGTGGGCTTGGTGGCTTTGGTGGGCCT
GGCGGCTTTGGTGGACCTGGTGGCTTTGGGCCTGGTGGCTTCCCTGGGGGAATCCAGGAA
GTGACCATCAACCAGAGCCTCCTGCAGCCCCTCAATGTGGAGATCGACCCCCAGATTGGG
CAAGTGAAGGCCCAGGAGCGGGAGCAGATCAAGACCCTCAACAACAAGTTCGCCTCCTTC
ATCGACAAGGTGCGGTTCCTGGAACAGCAGAACAAGGTCCTGGAGACCAAGTGGAATCTG
CTCCAGCAGCAGACCCCGGGCTCTGGCTCGGGTCCCCAAAACCTGGAGCCTTTCTTTGAA
TCCTACATCAGTTTCCTGCGCAGGCAGTTGGATTTGGTGCTGGGGGAGAGAGGGAACCTG
GAAGGAGAGCTGAAGAACATGCAGGACCTGGTGGAAGACTTCAAAAAGAAGTATGAAGAC
GAGATCAACAAACGCACGGCGGCAGAGAATGAGTTTGTGGGGCTGAAGAAGGAGGTGGAT
GCAGTCTACATGAACAAGGTGGAGCTGCAGGCCAAGGCGGACACCCTCACAGATCAGCTC
AGCTTCCTGAGGACCCTCTACGAGACGGAGCTGTCCCAGATGCAGAGCCACGTCAGTGAC
ACGTCCGTGGTCCTCTCCATGGATAACAACCGCTTCCTGGACCTGGACAGCATCATTGCC
GAGGTCAAGGCCCAGTACGAGGAGATCGCCCAGAAGAGCAAGGCTGAGGCTGAGGCGCTG
TACCAGACCAAGCTTGGGGAGCTGCAGAGCACGGCCGGCAGGCACGGGGATGACCTGAAG
AGCACGAGGAGTGAGATCTCCGAGCTCAACAGGGTGATTCAGAGGCTGCGGGCCGAGATC
GAGAGCGTCAAGAAGCAGAACGCCAACCTGCAGACGGCCATTGCGGAAGCTGAGCAGCGC
GGGGAGATGGCCCTCAAAGATGCCAATGCCAAGCTCCAAGGCTTGCAGGCTGCCCTACAG
AAGGCCAAAGATGACCTGGCCCGGCTGCTGCGTGACTACCAGGAGCTGATGAACGTCAAG
CTGGCCCTGGACGTGGAGATCGCCACCTACCGCAAGCTGCTGGAGGGCGAGGAGTGCCGG
ATGTCTGGAGAGTGTCAGAGTGCTGTGAGCATTTCGGTGGTCAGCAACGTTACCAGCACA
AGCGGCAGCTCTGGTGGAAGCCGTGGAGGCTTTGGAGGGGCCAGCAGCAGCAGCGGTGGC
TACAGAAGCAGCAGCAGCAGAGGCGGCAGTGGCGGCTACGGAGGAATCAGTGGTGGTAGC
AGCAGTGGCTATGGAGGGGTCAGTGGTGGCAGCAGTGGGGGCAGGGGCAGCAGCGGAAGC
TACCAGAGCAGCAGCAGTGGGAGCAGGCCCAGCAGCGGAAGCAGCAGCTCGGTGAGCCAG
AGTGGCTCCAGCTCGGGCGGCATTCAGACCTCTGTAGGCAGCGGCTACAAGTCTGGCAGT
GGAGGCAGCACCAGTATCCGCTTCTCCCAGACCACCAGCTCAAGCCAGCACTCCTCCAAA
TGA
>Equus caballus keratin 77 (KRT77), mRNA
GCTCCTTCTGCCCCTGGTCTCCGCCTCCTTCCAGCTGGGCCCTTTCTCCTGGCTGCTTCT
CTGGATGCTCCAGTAACCATGAGCCGCCAGTTTAGTTCTCGGTCGGCGTTCAGCTCAAGG
AGCAGACGGCTTTACAGCGTTGGCTCTTCTGCAGGCTCTGGTGGTGGGAGTCGGGCTGTG
GGGTCTGTGTGTCAGGCCCGAGGGAGGTGTGGCAGTGGTGGGTATGGGAGCATTGCGAAG
GGGTTTGGCTCCAGGAGCCTCTACAATCTGGGTGGCAGTAAAAGCAACTCTATTAACCTG
GTGGGGAGAAACACCAGTGGATTCTGCCAGGGCGGGAGAGCAGGAGGGGGATTTGGAGGG
AGCAGAAGCTTTGGGGGTGGTGGTGGCTTTGGGGGCGGTGGCTTTGGAAGTGGCGGCTAT
GGAGGAGGTGGTTTTGGGGGTGCTGGGTTTGGGGGTAGCAATTTTGGGCTTGGGGGCTTT
GGTCCTTCTTGTCCCCCGGGAGGCATCCAGGAGGTGACCATTAACCAGAGCCTCCTACAG
CCACTTCACCTGGAGGTGGACCCTGAAATTCAGAGGGTCAAGGCCCAGGAGCGGGAGCAG
ATCATGGTCCTCAACAACAAGTTCGCCTCCTTCATTGACAAGGTGCGATTCCTGGAGCAG
CAGAATCAGGTGCTACAGACGAAATGGGAGCTGCTGCAGCAGGTGGACACGTCGACTCGG
ACCAACAACCTGGAGCCCGTCCTGGAGAAATACATCAGCAAACTGCGGAGGCAGGTGGAT
TTCCTCAACGCGGAGCAGATGCGCCAGAACACAGAGATCAGGAGCATGCAGGATGTCGTA
GAGGACTACAAGAACAGATATGAGGAAGAAATCAACCGAAGGACCAGCACTGAGAATGAC
TTTGTTGTGCTGAAGAAGGATGCGGATGCTGCTTACATGAGCAAAGTGGACCTGCAGTCC
AAGATGGACGTTCTGTTTGGAGAGGTCAATTTCCTGAAATACTTATTTCAGACGGAGCTG
TCCCAGATGCAAACCCACATCAGTGACACCAATGTCATCCTGTCCATGGACAACAACCGC
TCCCTGGATCTGGACAGCATCATCGACGCAGTGCGGACTCAGTACGAGCTGATCGCTCAG
AAGAGCAAGGAGGAGGCCGAGGCGTTGTACCAGACCAAGTACCAGGAGCTCCAGATCACG
GTGGGAAGACATGGAGACGAGCTGAAGAACAGCAAGGTGGAGATCACTGAGCTCAACCGC
ACCATCCAGAGGCTGCAGGCAGAGATCAGCAACATCAAGAAGCAGATCGACCAGATGCAC
ATGGCCATTTCGGATGCAGAGGAGAGAGGAGAGCAGGCCCTCCAGGACGCACGGCAGAAG
ATGCAGAACCTGGAGGAGGCCCTGCAGCAGGCCAAGGAGGAGCTGGCCCGGCTGCTGCGT
GACTACCAGGCGCTGCTGGGAGCCAAGCTGTCCCTGGACGTGGAGATCGCCACCTACCGC
AAGCTGCTGGAGGGCGAGGAGAGCAGGATGTCCGGAGAGCTGCAGAGCCACGTGAGCATC
TCTGTGCAGAGCAGCCAGGTGTCCATCAGCGGCGGGGGCGGCGGCGGTGGTCGAGGCTCT
GGAGGTTACTGCGGCGGAGGAGGCGGCAGCAGCAGCTCCCGCGGGGGCTACGGAGGGAGT
TACGGAGGGAGCTACGGAGGAGGCTATGGCGGGGGCAGTCGAGGGGGTTACGGGAGCGGC
AGCGGCGGCGGGAGCTACGGAGGCAGCAGCAAGTTCAGGGGCAGAATCAGCGGCGTCTCC
TCCCACGTGCAGATCGTCCAAACGTCTACCAACACCTCCCACAAGCGAGTGCTGGAGTAG
AGAGAGCGGAAGCCTCCCACGCCCTCCACCGCAGGGCTCTCTCCTGTCACCGCCCCCGCG
CCCTTCCCGACTCTCTCTCACTTACCTTTTCCTGATGGGTCTCAGCAGTTTTGCCAATAA
ATTACACCCTAGATGGCAAGCAGGTGGACAACCCCAGACGGCAGATCTACCTCTGGAGGG
CACGGCTGGCAGTCAGAATCACAGCCTGGCACATTCTCAACTCAGACTCCACCCAGCTGG
CCCTGCTCCTGTCCCTGGGGATGCCCAGGGGCCCAGTTTGGCCCTGGAGAAAAAGCTGTA
GAGCATCTAGAAGGCGGATAATGGAGAGGTGATGTCAAGGACACCAGGTGTCTCCCTCCC
AGGCTCCCTTTCCTGCCCTTGGGCTGCTCTGTGAACAATGAGCCATTCCTCAGGGGACCC
ACAAAACAAGGCCTTTGGGGAGGTAGCTGATGGCAAGGCAAGCCAGCTTGGTAAGGGGAC
CTCTGTGCCGGGGACCAATTCCTGCCTCTGGGTCTGTGGCCTCACACTTCCCCGCTGATG
CGGAGTGTGGATTTGCTGCTCACATCAGACCCCTGTTAAGTTGTGTCTGGTCCTGACTTT
GAATCTGGGTCTCTGGAAGAATTACCCCCCGGGCAAACAGCCCAAGGTGGGAGCATTTCA
GAGGGCATGAGTCCTTGTCCACAGGGACGACTGTAATTAGCAGTGAATGGAAGAGTCGAT
TGACAGGCAGTTAAGTTCTGATCTGTCCTGCGCCTCCTGACACCTCCGTCCCTTGGAAGC
CTGGCCCTTCCTGACCTCTGCTCCATAATGGCCCTCCTGAGAATCGTCCAACAGGCTGGC
CGGGTGCAGCCCAGCTCTACTCCATCCTGGTGCCCAGGCCCCGAGGAGTCTGAGGGTCAG
ACGTGGGTCCTGGACAGTGCGCTCCTGAGTCAGTCTGGAAGCTGGCTGTTATTCTCAAGG
CAGCTCCGTGCTCTTTCCTAGACAGCAAAGTCCCATCTGCCTCCTGTTCCCTGTGAGTGA
GCATGCCGTGAGGATTTCACTCTTGCTTCTGAGCCTTACATAAGATGCTTGAGATGTGCT
GGAGGAGACAGGAAGAGGAAGGTATCTGCCAACTAACGGGCCTTGAGAGAGCAAAGGTGG
CTTTGCTTCTGAGAGCTGGCGTCACCTTCACTTGCTTGCTGGGTCCTAACACAACCTCCA
AGTTCGCGATTCTCGTGGAGCAGCTGATGGGCTTGGGGTGTGCAGCCTGGGGAGGGCTGG
GACTTCATCATTTCCTGGTTGAAGGTTGTACCTTGAAAGGCTTGATATTTTGGGTGTTTC
TACAATAAACTTTTCTGTGATTTCGAA
>Equus caballus keratin 78 (KRT78), mRNA
CTTGACGGTCCTCTGTCTGGAGCTGTCTGACTGTCGGTCTCTGCCATGTCTCTCTCCTCA
TGCCGGGCCCAGAGGGGCTTCAGCGCTCGCTCAGCCTGTTCTGCTCGCTCTGGGGGCCGT
GGCAGGGGCAGCTTCAGCAGCAGGAGCCTCAGTTCCTTCCGGGGGTGCCGAGGAGGCTCT
CGTGGGAGGGCCTGGGGGTCGGGGGGAAGGCTGGGGGTGCGGTTAGGGGCGGGGAGTGGT
GGGCCTGGGCTTTCCCTGTGCCCTCCGGGGGGCATCCAGGAAGTGACCATCAACCAGAAT
CTGCTGACCCCACTGGAGATTGAGATCGACCCCCAGTTCCAGGCCGTGCGGACTCAGGAG
ACCCGGGAGATCAGAGCCCTCAACAACCAGTTTGCTTCCTTCATTGATAAGGTGCGGTTC
CTGGAGCAGCAGAACAAGGTCCTGGAGACCAAGTGGCACCTGCTCCAGCAGCAGCAGGTG
AGTGACAGCCCCAAAGGCCTGGACTCCTTCTTTGAGGCCTACCTCGCTCAGCTCAGGAAG
CAGCTGGAGCAGCTCCAGAGAGAACGAGGGGCCCTGGATGCCGAGCTGAAGTCCTGCCGG
GACCAGGAGGAGGAGTATAAGACCAAGTACGAGCAGGAGGCCCACAAGCGCGCCACGGTC
GAGAATGACTTTGTGGTCCTCAAAAAGGATGTGGATGGGGTTTTCCTGAGCAAGATGGAG
TTGGAAGGCAAGCTGGAGGCCCAGAGAGACTACATCTGCTTCTTGAGGCATCTCTTCGAG
GAAGAGCTGGGCCAGCTCCAGACCCAGGACAGCGACATGTCTGTGGTGCTGTCCATGGAC
AACAACCGCTGCCTGGACTTCAGCGACGTCATTGCTGAGATCCGTGCCCGGTATGAGGAG
ATCGCCCGGACCAGCAAAGCGGAGGCTGAAGCGCTGTACCAGACCAAGTACCAGGAGCTT
CAGGCATCTGCCCAGCTTCATGGGGACAGCATGAAGGAAACCAAAGTCCAGATCACTCAG
CTGCAAAGGGAGATTCAGAGGCTGCAGAGTCAGGTTGAAAACCTCAAGAAGCAGAATGCC
AACCTGCAGGCTGCCATCGCCGATGCCGAGCATTGCGGGGAGCTGGCCGTCAAGGATGCT
CAGACCAAGCTGGAGGAGCTGGAGGCCGCTCTGAGGACGGCCAAGCAGGACATGGCGCGG
CTGCTGCGTGACTACCAGGAGCTGATGAGCACGAAGCTGGCCCTGGATGTGGAGATCGCC
ACCTACCGCAGGCTGCTGGAGGGCGAGGAGTGTCGGATGTCTGGGGAATGCACCAGCCAG
ATCACTATCTCCATGGGAGGAGGCAGTGCTGTCGTGTCTGCAGGAGCAGGTGGTGGCCTG
GTGGGCACCTGTGGACTCGGAGGCGGGAAAGGCAGTTTTGGGTCCAGCTGCTCCAGCGTT
GTGACCGGAGGCTCCAACGTTATCCTGAGCTCTGGGCAGGGCCCTGTCTCGGGCTCCAGC
TCTGTGTCTGGCACAGCTCCAGCTCCAGCTGCCATACCATCCTGAAGAAGACTGTTGAGT
CAAGTCTGAAGATGTCCGTCACATACTGAAGAAGACTGTTGAGTCAAGTCTGAAGATGTC
CGTCACATACTGAGTGACCAGGCAGACACTTGCCACCCCCGCCTTCCTGAGCCCTTTCAG
CCCTGCTCCCACCCCAACATCCCCATCCCCGCATAGCCAGCTCTGTGTCCACCGCCCACA
GCCCAAGCTGGCCCACAGGGAGCTCTGCAGAAGTCAATAAAGTCATGCTTGCCTGCTCTT
CTGAAC
>Equus caballus keratin 79 (KRT79), mRNA
CTCCAGCTCTCTCAGCCTGCATTGTGGCCCCTCTGACAGCCATGAAGTCCTCTGTGTCTC
AGCAGATGTACTCCACCAAAGGGGGCTTCAGCTCCAACTCTGCCAGTGGAGGCGGCGGGT
CCCGGGCCCACACCAGCTTCAGCTCGGTGACAGTGTCCCGGAGCAGTGGCAGTGGTGGAA
GCGCTCGCTGTGGCCCCAGCATGGCCGGCTTTGGCAGCCGGAGCCTCCATAACTTGGGGG
GCAGCAAGAGCATCTCGGTCAGCGTGGCTGGAGGGGCCTCATCAGGGCGGGCCCTGGGAG
GCTTTGGCTTTGGCAGCAGGGCCTATTCAGGCCTGGGGGCTGGTAGGCAGATGTTCGGGC
CCGCCTGTCCTCCTGGTGGCATTCAGGAGGTCACTGTCAACCAGAGCCTGCTGACCCCCC
TCAACGTGGAGATAGACCCTGAGATCCAGCGGGTGCGAACCCAGGAGCGGGAGCAGATCA
AGACCCTCAACAACAAGTTTGCCTCCTTCATTGACAAGGTGCGGTTCCTGGAGCAGCAGA
ATAAGGTGCTGGAGACCAAGTGGGCACTGCTGCAGGAGCAGGGCCAGAGCTCCGGTGTCA
CCAGGAACAACCTGGAACCCCTCTTTGAGAACTACCTGGGCAGCCTGCGGAGGCAGCTGG
ACACCCTGCAGAGCGAGCGGGGGAGGCTGGACTCGGAGCTGAGGAACGTGCAGGATCAGG
TGGAGGACTTCAAGAACAAGTACGAGGATGAAATCAACAAACGCACCGCCGCGGAGAACG
AGTTCGTGGTGCTCAAGAAGGATGTGGATGCCGCGTACATGGGCCGAATGGATCTGCACG
GCAAAGTGGGCACCCTGAGCGAGGAGCTCGACTTCCTGAATCATCTCTATGACCTGGAGC
TGAGCCAAGTGCAGACCCATGTGTCTGACACCAACGTCATCCTCTCCATGGACAACAACC
GCAGCCTGGACCTGGACAGCATCATCTCCGAGGTCAAGGCCCAGTACGAGCTGATCGCCC
AGAGGAGCAGGGCTGAGGCTGAGGCCTGGTACCAGACCAAGTACGAGGAGCTGCAGGTGA
CCGCTGGGAAGCATGGGGACAACCTACGGGACACCAAAAATGAAATTTCTGAGCTCACCC
GCACTGTCCAGAGGCTGCAGAGTGAGGTGGATGCAGCCAAGAAGCAGTGCCAGCAGCTGC
AGACTGCCATCGTGGAAGCGGAGCAGCGTGGGGATCTGGCATTAAAGGATGCTCAGAAGA
AGCTTGGGGACCTGGACATGGCCCTGCACCAGTCCAAGGAGGACCTGGCCCGGCTGCTGC
GCGACTACCAGGCCCTCATGAACGTCAAGCTGGCCCTGGACGTGGAGATCGCCACCTACC
GCAAGCTGCTGGAGAGCGAGGAGAGCAGGATGTCTGGAGAGTGTCCCAGTGCAGTCAGCA
TCTCCATGACTGGCAGTTCCAACACAGTGTGTGGAGGCGGCGTGGCCGGCTTTGGCGGTG
GCATCTCCCTGGGTGGGAGTGGGGGGGCCAGCAAGGGAGGCTTCAGCACCAAAGTGGGCT
ACAGCACCGTCAAGGGAGTGCCTGTCTCTGGGGGCACCTCCATCCTGCGGAAGACCACCA
CGGTCAAGACGTCCAGCCGGAGGTATTAGCTGCGAGCCTTGCCAGATGGGCCCCTGAAAT
CCTCTCCCCACCCCCCTCATCCACCCTTCTTTCCCTGCCATCCCCCACCTGCCACCTGCC
TCCTTAGGAGCGGGAACAGCCCCAGGACCACAGATGCGGTATGTTTGCATAGCACACTCT
CTTGTGACATGTGATCTGCATTTTGGGAAGGGCTCAGATCTACCCAGGTTTTCTCCTTCG
TTCTGCAATGGGATGGGAGGGGAGGTTAAGGCTACCAGCTTGAGTGATGCATTTGGGTGA
GTTGAGAGTGACCTTTTACCCCTGAGAGGAGGCTGGATTTCTCAGGCCATCGAGGCCTCC
CTCACTTCCTCTGCTCTGAGCTCAGAGCAGGCTGAGGGAGGAGGGCGGAAGTCATGCATG
GTCTCCAAAGGCCCTTCAACCTCCCCAGTCTCCCACCAGACCCACCCCTCCCTGAATCTA
CCCACACCCCTCTCCCCCGTCTCTGCTTGTGATGTGTCTGTCTCAATAAATGGCAACTGC
TGCTA
>Equus caballus keratin 80 (KRT80), mRNA
TCCCCAGCCTGTCCTGCCTGCGACCGGAGCCAGCCGCCGCCACACTTCAAAGACTCACTC
ATTCATCCCTGTGCCCTCCCTGCTCCCGGGCCCGGGGGCCATGATGGCCTGCCGCTCCTG
CGTTGTTGGCTTCAGCAGCCCTAGCAGCTGTGAGGTGACATCGGCAGGTGGCCCCTGGCC
TGAGACCTCAGCATGGGGCAGCTGCGGGGCCCCCGGGCCAGGCTTCAGCTCCCGCAGCCT
CACAGGCTGTTGGCCAGCTGGCACCATCCCCAAGGTGACCATCAATCCCAGCCTGCTGGT
ACCCCTGGACCTGAAGGTGGACCCAGCCATCCAGCAGCAGAAGAACCAGGAGAAGGAAGA
GATGAAGATCCTCAATGATAAATTTGCCTCCCTGATCAGCAAGGTGCAGGCCCTGGAGCA
GCGCAACCAGCTGCTGGAGACCCGCTGGCGCTTCCTACAGGGCCAGGACTCGGCTGCCTT
CGACCTGGGGCACCTCTACGAGGAGTACCAGGGCCGGCTGCAGGAGCAGCTGCGCAAAGT
GAGCCAGGAGCGGGGACAGCTGGAGGCCAACCTGCTGCAGATGCTCGAGCGGGTCGAGGA
GTTTCGGATCCGGTATGAAGAGGAGATCTCCAAGCGCACAGACATGGAGTTCACCTTTGT
CCAGCTGAAGAAGGACCTGGATGCGGAGTGTCTTCGACGGACCGAACTGGAGACCAAGTT
AAAAGGCCTGCAGAGCTTCGTGGAGCTGATGAAAACCGTCTACGAGCAGGAGCTGAAGGA
CCTGGCAGCCCAAGTGAAGGATGTGTCGGTGACCGTGGGCATGGACAGCCGCTGCCACAT
CGACCTGAGTGGTATCGTGGAGGAGGTGAAGGTCCAGTACGACGCCATCGCGGCCCGCAG
CCTGGAGGAGGCCGAGGCGTACTCCCGGAGCCAGCTGGAGGAGCGGGCCGCCTGCTCTGC
CGAGTATGCCAACAGCCTCCAGAGCAGCCGTAGCGAGATCGCTGACCTCAATGTGCACAT
CCAGAAGCTTCGATCCCAGATCCTCTCCATCAAGAGCCACTGCCTGAGCCTGGAGGAGAA
CATCAAGGCAGCTGAGGAGCAGGGCGAGCTGGCCTTCCAGGATGCCAAGGCCAAGCTGGC
CCAGCTGGAGGAGGCCCTGCAGCAGGCCAAGAAGGACATGGCTCGGCAGCTGCGCGAGTA
CCAGGAGCTCATGAACACCAAGCTGGCCCTGGACATCGAGATCGCCACCTACCGCAAGCT
GGTGGAGGGCGAGGAGAGCCGGATGGACCTGCCTTCAGCCGCCATGGTCAGCACCGTGCA
GTCCAGATCGAGAACCGCTGCCTCCAAGTCCCGCCTCTCGAGCGCCCCCTCCCGGAAAAA
GCAGCACAGCAAAGGCGCCGTGATCCAAATCACCGAAATGTTGGAGAAGTTCCTCTCACA
AGAGTCCGAGGCCTCAGAGTAAGGCAGCTGGACCAGGAGCCCCAGGTGCCTCCGCTGCAG
CAAGAGGGACGCTCGCCGGACTCAAGAAAGCAGTTTTCAGCCTCTAGGTTGGGAGGGGAG
GCACACCTGACCCTGAACTGAGAGGAGGAGTGTTCAAAGGGTGACTGCTGTTTTGTGGGT
TGCCAGGGATGGGACAGGACTGTCACCAGCTATTCGGAGCCACTCCGCTCCATACCAATA
TCTCACAGTCCCACTCTTCCCACCTTCTGGCCAGAGGTTTTCCCCACTGGGTAAACTGGA
ACTGGGGGTCCGTTTCATCTCCACCTCCCCGATCCTCTGAGGCTCCTCCCCCAACAGAGG
GCTCCCACCAAGGTCCCTTTGACCCTTTGCCCAACCCTTGCCTAAACTCATATCTCAAGC
CTTGCCTTGCCTCTGCCCCGGGACTGAGGCTGGTGCCTTCGCTCACCCAGCCCCGGCCAG
CCGTGGACCAGTGGCTGATGGGGACCGCTTGGGCACCCTCCCTGTATCTGGAGTTCCTGG
GGAGGCTGGGTGCAGAGTGCCCCTGTCTTTCCTGACCACCTGGGCTCCCCAGAGACCTGA
CAGTATTAGGGAGTGAGGGGGAGCCTCCCTGGGTGTTTGGAACCTGAGCCTGGACCTTTG
AGATCAGCCCAGACACCTGTGTCCCTTCCCTCTCCTGTGGGTCCCTCCCAGCAGGTCACA
GTCAGAATTGGCCAGGCTTCCCGGCCAGCTCCCAGCACCTTCTCCAGAAGCTATTCTTGC
CATGATGAACTCCCTGGGGGGAAGGCCGGATGGCAGCCTGAGACCAGGCTGGAGAATCAG
ACCCTCCCTTCTCCTCCCTGCCATCCTGGGGTTCACCACCCTCCTTGAGATCTGAGCTCT
GCACCCCCGCCCAGGTGTTTCCCAGCTTGAAACCTGGCTTTGGCACACCAGGCCCTGAAG
ACCCTAGCCCACTCCACCCCCACCATGAAACCCAGGCCCACTTCCCATGAATCCCACGTC
TCAGGGCCTCTGTTCTCTCCATAAGGCCACACAGCCTGGCCCTCCCCTCCTTTGCGTCAC
TGCGGAGCCCAGGAACACCTCACACCTGCTGGTTAGAGCTCCTTCTTGTCTTCCCCCTCC
GCCTCTCCTCCCTCCATGCCCACTCCCCTGCCCAGGCAGGGCCATGAAGAAGGCACGGTC
CAGGCGGATCTGGGAGCTTCTGAGCCCTTGAGATCAGGCTGGGGAGCCCCTGACAACCAA
AGAGAAATTCTGCATCCAACACAAAGATGTGGGGCTCAGAGGAGGGCTCCCGTTTCCTCC
TCTTGGCTCTCGCCTTTGGGGCAGCTCCAGCCTCCCCATCCACAAGCCGCTTTCTCTCCT
TCCCTCTCTTCTCCCTACCTGCCCCTTGCCTCACCTCCTCTTCTAGCCCGTCTTCCATTC
ATTCATCTCATTTTCCAGGACTTGGTGGCCCCAGGCCTTGGCCCCTCCTAGGCTCAAGGT
CCTTCAGGCCTGTGGGGGGCGCTGAAGGGCCACTGACTCAGAGGGGAGGGACTCAGACAT
GTACACATCCATGGAGTCCCCAAAGGGTACTGCTGCTGCTTTTTCTCTGCCTATTTATTG
GTTTCCAAGGGGGCAAATCCTCAGTGGGGATACAAGATATAGAAAGTATATATATTATTT
TTTCATAACTTATGTGGCTTTTAACTTATTGCTTCCCTTCCTGTTTCTGCAAAATCAGTG
CTGTATATTCTACTATCTGGATAGACAACACATGCCCCAGCTACCCCACCCAACCGGCTG
ACGATCTTGGGGCAATGCACCCTTCTCCCTGCCAAGGGACCAATAAAGTGCTGA
>Equus caballus keratin 81 (KRT81), mRNA
GTATTGGAGTTTCCAGCAAGACTCCAGACCTCACACCTTGTACTCTGCAACCCAAACCTC
CAGAAGCACCATGGCCTGCGGATCAGGATTCAGCAGCCGGGCCTTCAGCTGCGTGTCGGC
CTGCGGGCCCCGGCCCGGCCGCTGCTGCATCACGGCCGCCCCCTACCGCGGCATCTCCTG
CTACCGCGGACTCGCCGGCGGCTTCGGCAGCCGCAGCGTTTGTGGGGGCTTCCGCGCTGG
CTCCTGCGGCCGCAGCTTCGGATACCGCTCTGGCGGCGTGTGCGGACCCAGCCCGCCCTG
CATCACCACCGTGTCGGTCAACGAGAGCCTCCTGGCGCCCCTCAACCTGGAGATCGACCC
CAACGCGCAGTGCGTGAAGCACGAGGAGAAGGAGCAGATCAAGATCCTCAACAACAGGTT
TGCTGCCTTCATCGACAAGGTGCGCTTCCTGGAGCAGCAGAACAAGCTGCTGGAGACCAA
GTGGCAGTTCTACCAGAACCGCAAGTGCTGCGACAGCAACCTGGAGCCTCTGTTCAGTGG
CTACATCGAGACGCTGCGGCGGGAGGCCGAGTGCGTGGAGGCCGACAGCGGGAGGTTGGC
CTCAGAGCTCAACCACGTGCAGGAGGTGCTGGAGGGCTACAAGAAGAGGTATGAGGAGGA
AGTTTCTCTGAGAGCAACAGCCGAGAATGAGTTTGTGGCTCTGAAGAAGGACGTGGACTG
CGCCTACCTCCGCAAGTCGGACCTGGAGGCCAATGTGGAGGCGCTGACCCAGGAGATCGA
CTTCCTACGGCGACTGTATGAGGAGGAGATCCGTGTCCTTCAAGCCCACATCTCAGACAC
ATCGGTCATCGTCAAGATGGACAACAGCCGGGAACTGAACATGGACAACATCCTGGTCGA
GATCAAGGCTCAGTACGACGACATCGCCAACCGCAGCCGGGCTGAGGCGGAGTCCTGGTA
CCGCAGCAAGTGCGAGGAGATAAAGGCCACGGTGGTCCGGCACGGGGAGACCCTGCGCCG
CACCAAGGAGGAGATCAACGAGCTGAACCGCATGATCCAGAGGCTTACCGCCGAGATCGA
GAATGCCAAGAGCCAGAACTCCAAGCTGGAGGTGGCTGTGAGCCAGGCTGAGCAGCAGGG
CGAGGTGGCCCTCACTGACGCCCGCCGCAAGCTGGCCGGGCTGGAGGAGGCCCTGCAGAA
GGCCAAGCAGGACATGGCCTGCCTGCTCAGGGAGTACCAGGAGGTGATGAACGCCAAGCT
GGGCCTGGACATCGAGATCGCCACCTACAGGCGCCTGCTGGAGGGCGAGGAGCAGAGGCT
GTGTGAAGGCGTTGGGGCTGTGAATGTCTCTGTCAGCAGCTCCCGGGGCGGGGTCGTCTG
CGGGGACCTCTGCGTGTCGGGCTCCCGGCCTGTGACGGGCAGCGTCTGCAGCGCCCCCTG
CACCGGGAACCTGGCGGTGAGCACCGGCCTGTGCGCCCCCTGCGCGCCCTGCAACTCCAT
CACGTCCTGTGGCCTGGGCACCGGCGGCGTGGGCTCCTGCGGCATCAGCTCCTGCGGCGT
GGGCTCCTACGCCAGCAGCTGCCGCAAATGTTAGGCGCCCCAGCTCAAACCCCCGGCCCA
GGCATCTCCCCTACGCAGCCTGGCCCGGCCCGCCCCGCCTGGTCCAGCCCCGCCCATGCC
TGGGCGGAGCAGGCACTCCGCTACTTCCCTGGCGCTTTGAAAGGCCCGCCCCACTCCTGG
CCTCTCACGTCTACTTGCGATCCCCTTTTCCTCCGTCTGCCTCTTTCTGCTGGGAAGGGC
TACCCCAGAAAGAAGTCCCTTTGGCGCACGCAGGAAGGGAGCTGCGGCGCAGAGAGGACC
AGGCTGCCGTGGGGCCAATAGCCAGAAACCCCCAGCCTTTTCCTTTCCTCGTCTGCCGTG
TCCGTCTCTGTCTCTGTGTTTCCAATAAATCAATGTAGCCAA
>Equus caballus keratin 82 (KRT82), mRNA
GCCGAGCTGCCTGATAACTCAGCCTCCTGTTCTCCCCCCAGGCCCGGTCTCTCTTCTGCG
CTCCGCCATGTCCTGCCGCTCCTTCCAGCAGGGCTCCAGATGTGGCAGTCGGAGCTTCAG
CTCGAACTCGGCCGTCCTCCCGCGGATGGTCACCCACTACACAGTGAGCAAGGGGCCATT
CCAGCTCGGAGGCAGCGGGGGCCTCCGCGCCCTGGGCTGCCTCGGCTCTCGGAGCCTGTG
CAACGTGGGCTTTGGAAGGCCCCGGGTCGCCTCCAGGTGCAGCCTGCCTGGCTTCGGGTA
CCGACTGGGGGCCACCTGTGGACCTTCTGCCTGCATCGCCCCCGTCACCATCAATGAGAG
CCTGTTGGTCCCACTGGAGCTGGAGATCGACCCGACCGTTCAGCGGGTGAAGAGGGACGA
AAAGGAGCAGATCAAGTGCCTCAATAACCGCTTTGCATCCTTCATCAACAAGGTCCGGTT
CCTGGAGCAGAAGAACAAGCTGCTGGAGACCAAGTGGAACTTCATGCAGCAGCAGAGGTG
CTGCCAGAGCAACATCGAGCCCATCTTCGAGGCCTACATCTGTGCCCTCCGGAGGCAGCT
GGACTGCGTGGCCGGGGACCGGGCCAGGCTGGAGTCGGAGCTCTGCAGCCTCCAGGACGC
GCTGGAGGGCTACAAGAAGAAATACGAGGAGGAGCTGGCCCTGCGGCCCTGCGCTGAGAA
TGAGTTTGTGGCCTTGAAGAAGGACGTGGACACAGCCTTCCTCACGAAAGCCGACCTGGA
GACCAACGTGGAGGCTCTGGTCCAGGAGATCGACTTCCTGAAAAGCCTGTATGAGGAGGA
GGTCTGCCTGCTCCAGTCTCAGATCTCAGAAACCTCGGTCATTGTGAAGATGGACAACGG
CCGGGAGCTGGACGTGGATGGCATCGTTGCCGAGATCAAGGCCCAGTATGATGAGATCGC
CAGCCGCAGCAAAGCCGAAGCAGAGGCCTGGTACCAGTGCCGGTATGAGGAACTGAGGCT
GACAGCCGGGAACCACTGCGACAACCTCCGAACCCGCAAGAACGAGATCCTGGAAATGAA
CAAGCTGATCCAGCGGCTGCAGCAGGACATTGAGAACGTCAAAGCCCAGCGCTGCAAGCT
GGAGGCCACAGTGACCCAGGCAGAGCAGCAAGGTGAGGCGGCCCTCACCGACGCCAAGTG
CAAGCTGGCCGGGCTGGAGGAGGCCCTGCAGAAGGCCAAGCAGGACATGGCCTGCCTGCT
CAGGGAGTACCAGGAGGTGATGAACTCCAAGCTGGGCCTGGACATTGAGATCGCCACCTA
CAGGCGCCTGCTGGAAGGTGAGGAGCACAGGCTGTGCGAAGGCATCGGACCCGTGAATAT
CTCCGTGAGCAGCTCCAAAGGTGCCATCCTGTATGAGCCATGCGTGGTCAGCACCCCCGT
GCTGAGGACCGAGTACTGCCCAGGGGGCGCCGGTGTCCTCAAGAGCAGTGGGAGCTGCAG
CATCGTGGGCACCGGTGAACTCTACATCCCCTGCGAGCCCCAGGGACCACTGGGCTGTGG
GAGCAGGCGAGGCCCCAGCACGAAGCTGGGGGCTGGGGGCAGCTCCTCCTGCCACAAGTG
TTAACACTGCCCCAGCGGCTGGAAGCCCCGGGTCAGGGCACCAGCCTGCAGCCTGGATGT
TGCCCCCACCATCAGGGCTGAAGACAAGGATATTCCAAACCCACACCTTCCTGTAGTGAC
CCCAGGTGTCCCTTGGGTTTTCACTGGCAGTTGCCCCTCAGGTCCATCCATGTCTTCAAG
AGTCAGCTTCCGCTTAGCTGCATGCAGACCATCAGCTGGGCCCTGGGGGTGGGGGTGGGA
GGATGCAAAGAAGGAGAATGAGTCGCCATGTCCCCTGGACTGCTGACAGTCAGGCTCTAG
AATGACCAAGAGAAGAGCAATAGTCCCCAACGGCTTCTCTTCCGGATGAGAAGGCCAACT
GGGCGCATCACAGTTCTGCTTGGTGGATTATCCCAAGGAAGTTTCCCCACAAAGCCGGCC
TCTCCCTGACCCCCAGAGGGTCCCCGCCTCCCTTACCTCTGGCTCTCATGCCCCTAAGAA
AAGTGAACTTTTAAGAGCCACCTCAAACACGCCTCACTGCAAATATCAAAAGGAGACATT
CCGAAATCCCATTATGAATTCCAAAACCAAAGGCCAGGATTTCAGGGTCACTCAGGGCCT
GTCCGTGTTCCTCCCAGTTAGCACACAGAATCAAGAGGTGGTCTTTGGGCGGTAGACCCA
CTTGCTCAGGTGTGTGGAACTCACGCTACAAAAATACGTCTTTTTCCTGAGCTCACATTG
GCAGCTGCTGGTGGGAAAACGGATAGAACAAAGGCAGGGAACATGGAGCATTTACTGGAC
AGAGGGACACTCAGGAGCTGACGTCATCGCTCAATGGGATCGAGCCCCGCCCCCCCCCCC
TCTTCTGTACATAGCTTCCCTGATCCTACTCTCTCTCCCTTTAGTTCTCTGGCTTTGGGT
CTGATGTGAACATGTCTTCCTGAGTACAGTGACGTGGGGCTGCCCCTGTGGACTCCGAGG
CTCTGGCTCGGGGTCTGTGAGGGAGGAGCAGGCGCTGGGCTGACCCCACCTCCCCAGAGG
CCCCGCCCCTCGTGCCACGTCCTGCAGAAGCCATACCCACGCAAGGGTCCCCTGTCTCTG
CCGTGAGCCTCTGGGCTTATCTCTTCCCAATAAACTGACTGTTCACAGGC
>Equus caballus keratin 83 (KRT83), mRNA
CACAGTTCTCTGCCAGCTTCTCCACTCTTCAGACACTTCCCTTCCTCCAGCATGACCTGT
GGCTTCAGCTCCGTGGGCTGTGGATTCGGTCCCAGGACCTTCAGCTGCGCCTCGGCCTGC
GGGCCCCGGCCCGGCCGCTGCTGCATCACGGCCGCCCCCTACCGCGGCATCTCCTGCTAC
CGCGGACTCGCCGGCGGCTTCGGCAGCCACAGCGTCTGCGGGGGCTTCCGCGCCGGCTCC
TGCGGCCGCAGCTTCGGATACCGCTCTGGCGGCGTGTGCGGACCCAGCCCGCCCTGCATC
ACCACCGTGTCGGTCAACGAGAGCCTCCTGGCGCCCCTCAACCTGGAGATCGACCCCAAC
GCGCAGTGCGTGAAGCACGAGGAGAAGGAGCAGATCAAGTGCCTCAACAACAGGTTTGCT
GCCTTCATCGACAAGGTGCGCTTCCTGGAGCAGCAGAACAAGCTGCTGGAGACCAAGTGG
CAGTTCTACCAGAACCGCAAGTGCTGCGACAGCAACCTGGAGCCGCTGTTTGAGGGCTAC
ATCGAGACGCTGCGGCGGGAGGCCGAGTGCGTGGAGGCCGACAGCGGGAGGTTGGCCTCG
GAGCTCAACCACGTGCAGGAGGTGCTGGAGGGCTACAAGAAGAGGTATGAAGAGGAAGTC
ACGCTTCGGGCCACAGCAGAGAATGAGTTCGTGTCTCTAAAGCAGGACGTGGACTGCGCC
TACCTCCGCAAGTCGGACCTGGAGGCCAACGCGGAGGCACTGACCCAGGAGATCGACTTC
CTGCGGCGACTGTACGAGGAGGAGATCCGTGTTCTCCAATCCCACATCTCAGACACCTCA
GTCATCGTCAAGATGGACAACAGCCGGGAACTGAACATGGACTGCATCCTGGCCGAGATC
AAGGCTCAGTATGATGACATCGCCAACCGCAGCCGGGCTGAGGCAGAGTCCTGGTACCGC
AGCAAGTGTGAGGAGATAAAGGCCACGGTGGTCCGGCACGGAGAGACCCTGCGCCGCACC
AAGGAGGAGATCAACGAGCTGAACCGCATGATCCAAAGGCTGACCGCCGAGGTCGAGAAT
GCCAAGTGCCAGAACTCCAAGCTGGAGGCGGCCGTGAGCCAGGCTGAGCAGCAGGGCGAG
GCGGCCCTCAGCGACGCCAAGTGCAAGCTGGCCGGGCTGGAGGAGGCCCTGCAGAAGGCC
AAGCAGGACATGGCCTGCCTGCTCAGGGAGTACCAGGAGGTGATGAACGCCAAGCTGGGC
CTGGACATCGAGATCGCCACCTACCGGCGCCTGCTGGAGGGCGAGGAGCAGAGGCTCTGT
GAAGGTGTTGGATCTGTGAATGTCTGTGTCAGCAGCTCCCGGGGCGGGGTCGTCTGCGGG
GACCTCTGCGTATCGGGCTCCCGGCCCGTGACGGGCAGCGTCTGCAGCGCCCCCTGCACT
GGGAACCTGGCGGTGAGCACCGGCCTGTGTGCCCCCTGCGGCCCACTCAACACCACTGCC
GGATCCTGTGGCCTGGGGAGGTTTTAGGTGGCCCCAAGAGAGCCAGAGAGACCCTCTTGC
CTGCCAGATGTGCCACTGCCACCACCCCCAAGCTGAGAACAGTGGCACCTCAGCAGCCTT
TCCCCGTGTTCTGAGAATACACCACGCAGCTCCCTCCCATCAGCTGTTCCTCTGCTCATC
GTGTCCTCCTGGATGGGGCTGCTGCCTGGGAATGGACCCTCGCTTCCACCGTTGTGGCCT
CTGGGCCGCCCTACGGAGAAGGGCTCTCCGTACCTGGAGGAGCGCTGCTGGACTGCCCCC
CGACTCTCTGGCCTCTGGTCTCCCGTTTGTTCAATAAACTGCGGGACTCACTTCTG
>Equus caballus keratin 84 (KRT84), mRNA
CAGAGGACTCCCAGCTCCCGCTCGCCCCACTCTGCGATCACACCTCTGCTCTCATCCAGG
AAGCCACCATGTCTTGCCGCTCCTACCGAGTCAGCTCTTGCCGCCGTGTGGGCAACTTCA
GCTCTTGCTCAGCAGGGACCCTCCCCAACCTGAACCGCTTCCAGGCCAGCTCTGTCTCCT
GCAGGAGTGGGCCCAGCTTCCGGGGCGTCGGCGGCTTTGGCAGTCGGAGCGTCATCACCC
TTGGATCATGCTCACCCCGGATAGCGGCTGTAGGCCCTCATCCCATCCGCTGTGGAGTCG
GCTTTGGTGCTGGCAGTGGGGTGGCCTTTGGCTTTGGTGATGGCATTGGTGCTGGTCTGG
GGTGTGGGGTCGGCAGTGGCCTTGGCTATGGCTTCGGCGGCCCTGGCTTTGGCTACAGAG
TTGGAGGATTTGGCATCCCGGCGGCTCCATCTATCACAGCAGTGACTGTTAACCAGAGCC
TGCTGACCCCCCTCAACCTGGAGATTGACCCCAACGCCCAGAGGGTGAAGAGGGATGAGA
AGGAGCAAATCAAGACCCTCAACAACAAATTTGCCTCCTTCATCGACAAGGTGCGGTTCC
TGGAGCAGCAGAATAAGCTCCTAGAGACCAAGTGGAGCTTCCTCCAAGAGCAGAAATGTG
CCAAGAGCAACCTGGAGCCCCTCTTCGAGAACTACATCACCAGCCTGCAGAGGCAGCTGG
ACGTAGTGACCAGCGAACAGGCCCGGTTCGAGGCTGAGAGGAACCACCTGCAAGATGTCC
TTGAGGGTTTCAAGAAGAAGTATGAAGAGGAAGTAGGATTCCGCGCCAATGCCGAGAATG
AGTTTGTGGCTCTGAAGAAGGATGTGGATGCAGCTTTCTTAAACAAGGCTGACCTAGAGG
CCAACGTGGACACCCTAATTCAGGAAATCGACTTCCTGAAAACCCTCTACATGGCGGAAA
TCCAGTTGCTGCAGTCACACATCTCAGAGACATCGGTCATCGTGAAGATGGACAACAGCA
GAGACCTGGACCTTGACGGGATCATTGCCGAAATCAAGGCCCAGTATGAAGAGGTCGCCA
GGCGAAGTCGGGCTGATGCTGAGGCCTGGTACCAGACCAAGTATGAAGAGATGCGGGTGA
CAGCTGGCCAACACTGTGACAACCTGCGCAATACACGGGATGAGATCAATGAGCTGACTC
GCCTGATCCAGCGGCTGAAGGCGGAGATCGAGCACGCTAAGGCTCAGCGGGTCAAGCTGG
AGGCCGCGGTGGCCCAGGCGGAGCAGCAGGGTGAGGCGGCCCTCAACGACGCCAAGTGCA
AGCTGGCAGATCTGGAGGGCGCGCTGCAGCAGGCCAAGCAGGACATGGCGCGGCAGCTGC
GCGAGTACCAGGAGCTCATGAACGCCAAGCTGGGCCTGGACATCGAGATCGCCACCTACA
GGCGCCTGCTGGAGGGCGAGGAGATCCGGATCTGCGAAGGTGTTGGACCAGTAAACATAT
CCGTGAGCAGCTCCCGGGGCGGCGTGCTATGCGGGCCTGAGTCCCTGGTCACCAGCTCCA
CCCTCTCGCGCAGTGGGCTCACCTTCTCCAGCGGCAGCAGCATCCGGTCCAGTGGTGACC
TGCTGAGTGCTGGCTCCCGGGGGTGCTCGGTGCTGGTGGGCGACGCCTGCGCCCCCAGTG
TCCCCTGCCCGCTGCCCACCGAGGGGGGCTTCAGCAGCTGTAGCGGGGGCCGCAGCAGCC
GCAGCTCCAGCGTCCGCTTCGTGACCACCACCACCTCACGCAGAACCAAATATTGAGATG
CAAGCCCCAGCCAGCCACCGCCCAGAGAAGAACCAGCTCAATGTCTCCTGCTTCTGTCCC
CAAAGCGCCTGGACTCTGAGCCCGAGGGGTCTCCAGCTACCCCCACTCCTGCCAGGAAGC
CACATTCAGCTCTCCTTCCCTGCCCCAAGGGCTGCTCTGCCTGGCCACCATCCTCTGGGG
GGATTTTGTCGCCAGCTAAGCACTCCATCCACAGCACCCCCTAGACGGGCTTCTCCCTGA
CTCCCAATTTCCTTCCTTTGGATCACTCCCCACCATCCAGCTAACAGCCTCAAGAAATGC
AGATTCAATACAATTACCAAAATCAGGGCGCCAGGGGAAAAAGGAACCGTTCAAAGCCAA
AAAGAATGTGTTTGGGCACCACCACCATCCATGGCTTTGGAGCAACTTGGAAACTGGAGA
GTTGACCGTCCACACCGCGAGCACCCTTAGCCCACTGTCCTTTGCTTCCTTCCTCTTCCT
TTCCTTGGCAGGAGAAGGTTCTTTCCTTCTCTTCCTGACCCAGAAGGACCCACAGTCCTC
GGTGGCCCAAAGGATCCCTAAGTCCCCTGAGATGGTTCTTCTCCGAGCGGCGTATGTCCT
GGCTGCTTCTCTTCCTGGGTTGTTGGCTTAACTCTGGCATGTGTGTCCACGAGGCGGGTG
GCGTGCTGGTGGAGAGGTGGGCTCTGCAACGCTCGGGCGGCCCCGCCCTGTTGTGGTGTG
CGGGAGGCCCAGCCCTGGCTGCTGCCGGAGGGTTTCTGTCTGTACCCTCCAGGAAGGCCT
GGGGTGGGTGAGGGGCCTGTTTGTACTGCTCTCTGTGTTCCTGGGTTTTCAATAAACTTG
CCAAGCTCACA
>Equus caballus keratin 85 (KRT85), mRNA
CCCCAGCTCTCCCCACCAATAAAAGGACCAGGGAGGATCAGAGAGGCCAGAAGGATCCTA
AGCCGTGCACCCCGCAGCCCTCACCATCGCCCGCTGTGCTCACCTCTGCTCAGACACACA
AGATGTCCTGCCGTTCCTACAGGATCAGCTCAGGATGTGGTGTCACCCGGACCTTCAGCT
CCTGCTCGGCTGTGGCCCCCAAAACTGGCAGCCGTTGCTGCATCAGCGCCGCCCCTTACC
GGGGGGTGTCCTGCTACCGGGGGCTGACGGGCTTCAGTAGCCGCAGCCTCTCTAACCTGG
GCTCCTGCGGACCCCGTATCGCTGTGGGCGGCTTCCGGGCCGGTTCCTGCGGCCGCAGCT
TCGGATACCGCTCCGGAGGTGTGTGCGGACCCAGCCCGCCCTGCATCACCACGGTGTCAG
TCAATGAGAGCCTCCTGGCGCCCCTCAACCTGGAGATCGACCCCAACGCGCAGGGCGTGA
AGCACGAGGAGAAGGAGCAGATCAAGAGCCTCAACAACAGGTTCGCTGCCTTCATCGACA
AGGTGCGCTTCCTGGAGCAGCAGAACAAGCTGCTGGAGACCAAGTGGCAGTTCTACCAGA
ACCAGCGCTGCTGCGAGAGCAACCTGGAGCCGCTGTTCAGTGGCTACATCGAGACGCTGC
GGCGGGAGGCTGAGTGCGTGGAGGCTGACAGCGGGAGGTTGGCCTCTGAGCTCAACCACG
TGCAGGAGGTGCTGGAGGGCTACAAGAAGAGGTATGAAGAGGAGGTGGCTCTGAGAGCCA
CAGCCGAGAACGAGTTCGTGGTTCTAAAGAAGGACGTGGACTGCGCCTACCTGAGGAAGT
CAGACCTGGAGGCCAACGTGGAGGCCCTGGTGGAGGAGTCCAGCTTCCTGAAGCGCCTCT
ATGACGAGGAGATCCGCGTCCTCCAAGCCCACATCTCAGACACCTCGGTCATCGTCAAGA
TGGACAACAGCCGGGACCTCAACATGGACTGCATTGTGGCCGAAATCAAGGCTCAGTACG
ACGACATCGCCAACCGCAGCCGGGCCGAGGCCGAGTCCTGGTACCGCAGCAAGTGCGAAG
AAATGAAGGCCACGGTGGTCCGGCACGGGGAGACCCTGCGCCGCACCAAGGAGGAGATCA
ACGAGCTGAACCGCCTGATCCAGAGGCTGACTGCCGAGATCGAGAATGCCAAGGGCCAGC
GGGCCAAGCTGGAGGCCGCTGTGGCCGAGGCTGAGCAGCAGGGCGAGGCGGCCCTCAGCG
ACGCCAAGTGCAAGCTGGCCGGGTTGGAGGAGGCCCTGCAGAAGGCCAAGCAGGACATGG
CCTGCCTGCTCAGGGAGTACCAGGAGGTGATGAACGCCAAGCTGGGCCTGGACATCGAGA
TCGCCACCTATAGGCGCCTGCTGGAGGGCGAGGAGCACAGGCTGTGCGAAGGTGTGGGCT
CCGTGAATGTCTGCGTCAGCAGTTCCCGCGGTGGAGTCTCCTGTGGGGGTCTCACGTTCA
GCACCACCCCGGGGCGGCAGCTTGTGTCTGGCCCCTCGGCCACGGGGGGCAGCATCAGCG
TGCTGGCCCCCGACGCCTGCGCCCCCTGTCAGCCCCGCTCCTCCAGCTTCAGCTGCGGGA
GCAGCCGGTCGGTCCGCTTTGCGTAGAGTCCCGGGGTCGCCTGCATCTGCCAAGCTCGGG
ATGGTGTGTGAATGGAAAATGTGTGCTTGCTTCCAGAATCTTCCACATGTTCCTACAGAG
GGAAAAACCCTGGGGCCACTCTCCGTCCCCTCCTCATTTTAGGGCGTTGCTTCCTAGTTC
TCCTCAGCTTCAGTTAGAGAGTCATTCCCTGCCTTTCGCTTAAGTCCAATTTGACTCCAG
AATACCTGTGGCCAATTCGTGTTATCCATCAAGCTCTCTGGGACACTACTAGTCACCCAG
GGTGCCTGGACATCATGGAAGCTTGGCCTTCCCCTGGACAAGGAATGAGCCCAACTATCC
AGCCGCGTCTCCCACCACCTGAGAACCAAACAGAGAGGAAGCCCCCCACCCCACCTCCAG
CAGCTGCCCTCTCCTGGCTGGGGAGATCTCTGCAGGAAGCTTTTGCCAGGTGGTTATTTC
GTGTTTTGCTTGTCTCTCTGACGGACTGCCTTCTTCTGGGCTAACGTGTTCCAGCCAAAT
TCCTCATGTGACCTCCCAGTTAAGGGGCCCATTATGGGGGGGAATCCTTTTGATTTTGGA
CAGCTCTCGCTATTCAGTGCACCTTTAAACATTTCAGAGAAAACTCCGTGGTTGCTCCAG
ATCTCCCCCTGCCGGCGCAGGGGCGGGGTCTGTCCAGTGCAGAGCGGGTGGGATGGAGAA
GGTCAGGCCACTTCCTGGGTCTCCCTCTGGTTACGACTGTCTGTGGGTACCTTGCCTTCT
GGGTTGTCTCAATCTGTGTTTCAATAAATGCTGCTGCCATGCAAGGA
>Equus caballus keratin 86 (KRT86), mRNA
CCTCGTCCACTGTGCCTCCGTTAGGACGTCTCCCTTCTCAGAGTCTCCCCTGCCCCAAAG
GAACACCATGACTTGTGGATCTTACTGTGCTGGCCGTGCCTTCAGCTGCTCCTCGGCCTG
CGGGCCCCGGCCCGGCCGCTGCTGCATCACCGCCGCCCCCTACCGCGGCATCTCCTGCTA
CCGCGGACTCGCCGGCGGCTTCGGCAGCCGCAGCATCTGCGGGGGCTTCCGGGCCGGTTC
CTGCGGCCGCAGCTTCGGATACCGCTCTGGCGGCGTGTGCGGACCCAGCCCGCCCTGCAT
CACCACCGTGTCGGTCAACGAGAGCCTCCTGGCGCCCCTCAACCTGGAGATCGACCCCAA
CGCGCAGAGCGTGAAGCACGAGGAGAAGGAGCAGATCAAGATCCTCAACAACAGGTTTGC
TGCCTTCATCGACAAGGTGCGCTTCCTGGAGCAGCAGAACAAGCTGCTGGAGACCAAGTG
GCAGCTCTACCAGAACCGCAAGTGCTGCGACAGCAACCTGGAGCCTCTGTTCAGTGGCTA
CATCGAGACGCTGCGGCGGGAGGCCGAGTGCGTGGAGGCCGACAGCGGGAGGTTGGCCTC
AGAGCTCAACCACGTGCAGGAGGTGCTGGAGGGCTACAAGAAGAGGTATGAGGAGGAAGT
TTCTCTGAGAGCAACAGCCGAGAATGAGTTTGTGGCTCTGAAGAAGGACGTGGACTGTGC
CTACCTCCGCAAGTCGGACCTGGAGGCCAATGTGGAGGCGCTGACCCAGGAGATCGACTT
CCTACGGCGACTATATGAGGAGGAGATCCGTGTCCTTCAAGCCCACATCTCAGACACCTC
GGTCATCGTCAAGATGGACAACAGCCGGGAACTGAACATGGACAACATCCTGGTCGAGAT
CAAGGCTCAGTACGATGACATCGCCAACCGCAGCCGGGCTGAGGCGGAGTCCTGGTACCG
CAGCAAGTGTGAGGAGATAAAGGCCACGGTGGTCCGGCACGGGGAGACCCTGCGCCGCAC
CAAGGAGGAGATCAACGAGCTGAACCGCATGATCCAGAGGCTTACCGCCGAGATCGAGAA
TGCCAAGAGCCAGAACTCCAAGCTGGAGGTGGCCGTGAGCCAGGCTGAGCAGCAGGGCGA
GGCGGCCCTCAGCGACGCCAAGTGCAAGCTGGCCGGGCTGGAGGAGGCCCTGCAGAAGGC
CAAGCAGGACATGGCCTGCCTGCTCAGGGAGTACCAGGAGGTGATGAACGCCAAGCTGGG
CCTGGACATCGAGATCGCCACCTACAGGCGCCTGCTGGAGGGCGAGGAGCAGAGGCTGTG
TGAGGGCGTTGGCTCCGTGAATGTCTGCGTCAGCAGCTCCCGCGGTGGCGTCGTCTGTGG
CGATCTCTGCGCCTCTGGTGCTGCCCCTGCTGTCACCACCAGCGTCTGCAGCGCCCCCTG
CAGCGGCAACGTGGTGGTGGGCACCGTCAACGCCTGCGCCCCCTGCTCCGGGGTCAGCGC
CTGCAGCGTGGGCTCTAAGAGATGCTAGGAGGCTGCAGCCTCCACCAGTGTGTGTCACCG
CCACCCTCCGCCCGGCTAGGACCCTGCGCAACGGGAACTCCCCTCCCGCTGCCCCATGCA
CCAGCCGCTGGCTCCCTGGAACCCGTCGCCAGAGATGTACCCTCTGCACGTCCTCCCCAC
CCGCACCTGCTCCTTCTGTGCACCATGTCCCAGGCGCCCTGAGCCCTGGGGTGGCGGGGG
CGGCACCCTGGCCTCTTTCTGCAGCCTCTGCTGGTAGTCCATTTGTTGTCCTGAGGATTC
ATCCTTTCTTCCGCCTTCTGTTTTCTGCTGGATTCATTGGTCCTACCTGACCCCTTCACC
CAAGCGTGGAGGCACCGGACAGGCCCCAGAATCTTCCTGTCTGCTTGTGTCTGTGGAATG
GAGATGGGGAACGCGATGGTGGTTTTCCTGTGACTCTGAGGGATATGGCCCATGGGAGGG
GAGAGCATCTCGTGCCAGGGCTGCCTGCGGAAGCTTATAAAAAGCCAGTGACTCCACTAC
CTGCCCTTCCTTTGCCTTTGTGTCACTCTCTTTCCAATAAACTCATTGTAGCTGATCAAA
>Equus caballus keratin 88 (KRT88), mRNA
ATGACCTGTGGATCAGCTCGCTTTAGCTCCTGCAGTGGAGTCCGCACGTCCAGCTCCTGC
GTGGCCACTCAAGGATACAGCTCTGGCCGCACCTTCAGCTGCTCCTCGGCCTGTGGGCCC
CGGCCTGGCCGCTGCTGCATCACCGCCGCCCCCTACCGCGGCATCTCCTGCTACCGCGGC
CTTGCCAGCGGCTTTGGCAGCCGCAGCGTCTGTGGGGGCGTCCGGGCTGGCTCCAGCGGC
CGCAGCTTCGGATACCGCTCTGGTGGCCTGTGTGGACTTAGCGCACCCAGCATCACCACT
GTGTCGGTCAATGAGAGCCTCCTGGTGCCCCTCAACCTGGAGATGGACCCCAACGCGCAG
GGTGTGAAGCAAAAGGAGAAGGAGCAGATCAAGATCCTCAACAACAAGTTTGCTGCCTTC
ATCGACAAGGTGCGCTTCCTGGAGCAGCAGAACAAGCTGCTGCAGACCAAGTGGCAGTTC
TACCAGAACCGCAAGTGCTGCGACAGCAACCTGGAGCCGCTGTTCAGTGGCTACATCGAG
ACGCTGCGGCGGGAGCCCGAGCGCGTGGAGGCCGACAGCGGGAGGTTGGCCTCGGAGCTC
AACCACGTGCAGGAGGTGCTGGAGGGCTACAAGAAGAAGTATGAAGAGGAGGTCACCCTG
AGGACCACGGCAGAGAATGAGTTTGTCAGAATCAAGCAGGAGGTGAACGGTGTCTACGTG
CGCAAGGGAGACCTAGAGGCCAATGCCCACAGCCTGGTGGAGGAGATCAGCTTCCTGAAG
TCCCTGTATGAGGAGGAGATCCGCGTCCTCCAAGCCCACATCTCAGACACCTCGGTCATC
GTCAAGATGGACAACAGCCGGGAACTGAACATGGACAGCATCCTGGCTGAGATCAAGGCT
CACTATGATGACATTGCCAGCCGTAGCCGGGCTGAGGCTGAGTCCTGGTACCGTGGCAAG
TACGAGGAGATAAAGGCCACGGTGGTCCGGCACGGGGAGACCCTGCGCCGCACCAAGGAG
GAGATCAACGAGCTGAACCGCATGATCCAGAGGCTGACCACCGAGATCAATAATGCCAAG
AGCCAGAACTCCAAGCTGGAGGCGGCTGTGAGCCAGGCTGAGCAGCAGGGCGAGGTGGCC
CTCACTGACGCCCGCCGCAAGCTGGCTGGGCTGGAGGAAGCCCTGCAGAAGGCCAAGCAG
GACATGGCCCGCCTGCTCAGGGAGTACCAGGAGGTGTTGAGCTCTAAGCTGGGCCTGGAC
ATCGAGATCGCCACCTATAGGCGCCTGCTGGAGGGCGAGGAGCAGAGGCTGTGTGATGGC
ATCAGCTCTGTGAATATCTGTGTGAGCAACTCCCAGGGCGGAGTCGTATGTGGGGACCTC
TCAACCACCCGTACCTGCACCATCAAGTCCCGCGGAGTGGGAATCTGTGGCAGCAGCTAT
AAGAAGTGTTAAGTTGGCAGGGCTTGGAGGAGCACCCGAGCCCCCAGCCCTCTCACCTTC
CCGAGGATCCCAACTGGCCCTTCTGCCCAACCTGACCATGTGCAGCCTGGTGGCGGGTGC
GATAGCTTGATCTCATGTGGACCCATCTTCCCTGCTGTCCGCTTCTTGTTTCTCGTTGCG
TGGGAGTCCCCTCGACTCCTGCCTTCTCTGGCTGAGAAAGGCTGTTGGGAGGAGTGACAC
GTGGATCTGTTCTGTAAGAGGATTCTGGGCTGCCTGAGCCCATGAGGAGGACAGCCCCTC
CGCCCCCCACCCTCCCTTTCTCTTGCTCGTCCCTTCCTTTCCCAAATCTTCTTTTCCTCC
TTGCTGTCTGTGCTTAAAATAAA
>Equus caballus keratin 89 (KRT89), mRNA
CAGGAGCACGACAGGTCTCCGGGTGAGACCCGGCGTCCTCCAGTCCTCTCCACTGCCCCA
AGCTGCCCTGCAGAGCTGCGGCATGGCGAGCCGTTCCTACCGCACCAGCTCCAGCTACGG
GGGCAGGAACTTCAGCTCCTGCTCGGCTGTTGTGCCCAAGCCTGGGGCTTGTGGCGGCAC
AAGCGCCCTGGCCTCCCGTGGGGGCAGCCCTGGGGGGCCGGGCTACCGGCGCCTTGGGGG
CTTTGGCAGCCGGAGCCTGTGTGCAGTGGGGTCCCCGCGGGTTGCCGTGAGCTGTGGATG
GCCCCTGCGAAGCGGGGGAAGCTTTGGCTACCGGGCAGGGGGCCTTTGTGGGCCCAGCCC
GCCCTGTATCACGACCGTGACAGTCAACGAGAGCCTCCTGGCGCCCCTCAACCTGGAGAT
CGACCCCAACGCACAGTGCGTGAAGCACGAGGAGAAGGAGCAGATCAAGTGTCTTAACAA
CAAGTTCGCTGCCTTCATCGACAAGGTGCGCTTCCTGGAGCAGCAGAACAAGCTGCTGGA
GACCAAGTGGCGGTTCTACCAGGACCGCAAGTGCTGCAACAGCAACCTGGAGCCGCTGTT
CAGTGGCTACATCGAGACGCTGCGGCGGGAGGCTGAGTGCGTGGAGGCCGACAGCGGGAG
GTTGGCCTCGGAGCTCAACCACGTGCAGGAGGTGCTGGAGGGCTACAAGAAGAGGTATGA
AGAAGAGGTGGCCCTCAAGGCCACGGCAGAGAATGAGTTTGTGGTGCTGAAGAAGGACAT
AGACGGTGCCTATCTGCGCAAGGCTGACCTGGAGGCCAATGTGGAGGCTCTGAAGGAGGA
GATAGGCTTCCTGCAGGCCCTCTACGAGGAGGAAATCTGCCTCCTTCAGTCACAAATCTC
CGACACCTCGGTGGTGGTCAAGATGGACAACAGCCGGGAGCTTAACATGGACTCCATCGT
GGCTGAGATCAAGGCTCAGTACGACGATGTCGCCAGCCGCAGCCGGGCCGAGGCCGAGTC
CTGGTACCAAACCAAGTGCGAGGAGATGAAGGCCACAGTGACCCGGCAGGGCGAGAATCT
CCGCAGAACCAAGGACGAGCTCAGCGAGCTGAACCGCATGATCCAGAGGCTGACGGCGGA
GGTGGAGAATGCCAAGCAGCAGCGCTGCAGGCTGGAGGCGGCTGTGGCTGAGGCGGAGCA
GCAGGGTGAAGCGGCCCTCAGCGACGCCTGCTGCAAGCTGGCCGGGCTGGAGGAGGCCCT
GCAGAAGGCCAAGCAGGACATGGCCTGCCTGCTCAGGGAGTACCAGGAGGTGATGAACTC
CAAGCTGGGCCTGGACGTGGAGATCGCCACTTATCGCAAACTGCTGGAAGGGGAAGAAAT
CCGGCTGTGTGAAGGCGTGGGCTCAGTCAACATCTGTGTGAGCCGTTCCCAGGGTGCTGT
GGCCTGCGGGGACCTCAGCTCGACCGTTTCTCGTGGCCTGGGGGGCGTAACTGTCAGCGG
CGGTGCCCTCTGCTCCTCCTCTGGGGTGGGGGCCTGCTCCACGGCAAGATCTGTGCGGTT
TGCATAGTGGGGGGATGGATGGCGTTTGATGAGGGGACGGGAGGGGGACGGGAGGGGGAA
ATGTGTCTCTCCCAGGCCCCGATATTAGTTTAGCAATTTCCTGTTACTGGGAACCTGGAG
CTAATAGTCCAGTTTTCTTCTTACTGGAATTACGATTTAACCTTTGAGTGCAAACCCTGG
ACTTGGCATTATTGCCGCCTCTGTTGATTCTCCCCTCCCTGTGGTCCGGGAAAGGGACGC
AAAGGCTTTTTGATACAAACTGCTTAGCCACTTTCTTCCCCAACTAATTCAGGTTAGCAG
ACCTTACTAAGTACTGACCGTGGGCCAGGCCCTCTGGGAAGGGAGCCCTGTGGCGGGATG
GCGGTGCATGGGGGCACCTCTGTGCTCGCCCTCGGACGAGGGGCTGTGCATGCTGCCACA
CCGTGGAGGGGGCTGCAGGGGCGCTGGGGCTCCAGGAGGCCCTCACTCAGTCTTAGAGAT
TGTGTGTTCCCAGAGCATCCCCCAACTATTCGTATGTCAGGATGGACAGATTGACTGAGG
ATAACTAGCTGAGGTTTCTGTTGGTGGAGGTTTGGAATTTTACTGTATTTGGGTGATTCA
CGTTGTGGCTCTTTCTCTCGTTTTTGGTGCGCATGATTAAATGGCGATGGTGAAAGGCTT
TCTCCTGG
>Equus caballus keratin 124 (KRT124), mRNA
ATGACCCAACGGTCCTCTGTCACCATCAAGTCCGGGGGCACCCGGAACTTCAGCGCTTCC
TCAGCCAGCCTCCTCTCAGGCTGCCGGCCCAGCTTCAGCTCTTTCTCCGTGTCCCAGGGC
GGGAAGAGCTTCGGAGGTGGCTTTGGGGGCGGCTTTGGGACCAGGAGTCTCCACAACCTT
GGGGGTAGCAAGAGAATCTCCGTCAGCGGGAGCTACCACTCCAGCCGTGCCGGCTTTGGT
GGAGCTGGCTATGGGCTGGGTCTTGGGGGCACAGGGTACCGAGTCGGGGGAGCCTGCAGT
GGGTTTGGATTTGGAAGTGGGATGATGTCTGGCGCTGGGGGCATCCAGGAGGTCACCGTC
AACCAGAGCCTCCTGACCCCCCTCCACCTGGAGATCGACCCGTCTCTCCAGCGGGTGCGG
AAGGAGGAGCGGGAGCAGATCAAGACTCTCAACAACAAGTTCGCCTCCTTTATCGACAAG
GTGCGGTTCCTGGAGCAGCAGAACAAGGTCCTGGAGACCAAATGGAGCCTCCTGCAGGAG
CAAAAGACCACCAGGGCCAACATCGAGCCCATGTTTGAAGCCTACATCAGCAACCTGAGG
CGGCAGCTGGAGGGGCTGGGCGGAGAGCGGGGGAGGCTCGAGACGGAGCTGAAGAGCATG
CAGGACGTGGTGGAGGACTTCAAGAACAAGTACGAAGAAGAGATCAACAGGCGCACAGCG
GCCGAGAACGAGTTCGTGGTGCTCAAAAAGGACGTGGACGCCGCCTATATGAACAAGGTG
GAGCTGGAGGCCAAGGTGGACGCCCTAATGGACGAGATCAACTTCCTGAGGGCTTTCTAT
GACGCGGAGCTGGCTCAGCTTCAGGCCCAGATCTCCGAGACCTCCGTGGTCCTCTCCATG
GACAACAACCGCAAGCTGGACCTGGACAGCATCATCGCCGAGGTCAAAGCCCAGTACGAG
GACATTGCCAATCGCAGCCGGGCGGAGGCTGAGTCCTGGTACCAGATCAAGTACGAGGAG
CTGCAGCAGTCCGCTGGTCGGCACGGGGACGACCTCCGCACCACCAAGATGGAGATCTCC
GAGCTGAACCGGATGATACAGAGGCTGCGTTCTGAGATCGATAACCTGAAGAAGCAGTGT
GCCACGCTCCAGGCCGCCATCAGTGATGCCGAGCAGCGTGGGGAGCTGGCCCTCAAGGAC
GCCAAGCACAAGCTGACCGAGCTGGAGGACGCCCTGCAGAAGGCCAAGCAGGACATGGCG
CGGCAACTGCGCGAGTACCAGGAGCTCATGAACGTCAAGCTGGCCCTGGACATCGAGATC
GCCACCTACCGCAAGCTGCTGGAGGGCGAGGAGTGCAGACTCACTGGGGAAGGCGTCGGA
CCCGTGAACATCTCCGTGGTCTCCTCCTCCGGGGGCACAGGCTACAGCGGGGGCGGCGGC
CTCTGTGTGGGCGGGAGCGGCTATGGCGCTGGCTTCAGCTCCACCAGTGGCCGCAGCATG
GGCGGCAGCACCTCCAGCATGCGCATCATCTCCAAGACTTCGACCAAGAGGAGTTATAGG
AGCTAAAGGCCCCACCCTCGCCTCGGCTGCCTCCCCGCTCAGGCCCCAGCTCCCAGCCCT
AGGGCCTGCCGCTTTGCTGACCCGCCCCCCACGCACAATCAATAGCAGAAGGCACGGGGA
GCAGGGAAGTGGCCTGTGAGTTCTCAGGTCACCTCGTCCATCGCTCTGCCTCCAGACAGG
TCCCCACAAAGGTACCCCACTCGCTCCTCATCCCAGACCCTCCAGGGTCCACAGGCATCC
ATTCCAACTAACACTGCCTCGATTGCTCTGTGCCAAGACCAGGGCAAGGACTTGGCCCTT
CCAGAGCGTGGGTGCAGTGGCCTTCCTCTCTCTGTCTGACCCCCATCCACTGCGGCCAGA
GTGCTTCACTGGGGGGTGGGGGGTTAGAACAGACCTGGTGCCCCCAAAGAAGTAGGCGCA
GTCTGCGCCGGAGCCTCCACCTGTGCGGCTTCTCACGCAGACAGAACGCTTTCCTACAGG
TCGCTCAGGCCAGGGAATGTTGCAAACCCTGCCTCCATATTGCCTCCTCACCTCCTTCTT
TGTGTCCTCACCCGGGCCCCCAGCCACTTCCCCTGTCACCTCCCACCAGCAGAATATTTG
ATGAGAAATCAACGCCCTTCAAAATAGGACCAACTCGATGACTCAGACTGGAATGGAATA
ATTTTATCAAGAACTCGAACGTTCTCCATGGCCTGGGGCTGCGTTAGCTGATAGTTCATA
GCCAAATTCCTTCCAAACTGGCCCCATTTAAGCCAACATTAGAATTACTGTCCCAAACCA
AAATTCCCATGAGGAAAGGAGGCCACGTGAGGGCGTGTGGACGGCTGCTCTGCACCAGAC
GCCTGCAGCAGAGGCACCAGGAAAAGGACCCCCCTTAGCCTGTGTTAGGACCCCGTGGGA
GAGTTCTCCTGCAAAGTAATCAAGGCTCAGGACCTGTTTTCTTTCCTCTGCAGTAGCCAC
GTCTCTCTTCTGGAAAGTCCCTTTCGTCTCTACCTCCTTGTCCTCCTCTACCACCCAGCG
TCCACTCGCAGCCCCTCTCCTTGCCTTTATTTCTCGCCTTTCCCTCTTCCTTTTCTTCCT
CTCCCACTCATCTGTTTGGCAATGTTATTTCCTGCTCTCTCTCCTGACCTTTCTTTTTCG
ATCTGCCTGTCTCTGAAATGTCCGCGGTTTGGATTTGCCCATCCCCACCAGCCCTAGCCA
GAACCGAAACTCTTGAAGGCAGTCCACCGGACTCCCTGCCCCACAGGGAGCCAACTGGGA
AGAGGGGCGCTATCTGTTCCTCGCACAGAGCGGACGCGTTGCTCAGCCCCGTGAAGGAAG
CAGAGGTGGGGGTGTAATAGGAGAGTGGGGTAGGCCGGAGACCTTTGTGAGGCTGGCATT
CACGGGGTGATTTCCTTACTTAGTCTGAAGAGTTAGAAACCCTCAAAACACCTGCCAGGC
ATCAAGATCAGAATGCGTGCCAAGGGCAAGTAGAGACTGGCGCCATGCTGCTGACGTGAG
GACAGGAAGTTCACTGCTTCAGAAAAATGTCCCTCCCATGTGGCTCTGATCGTTTCAAAC
CCTCCTGAACTGCCCGCTCCCTGTGCCTGCCTGTTTCCTGAAATAGCTTCAATAAAATGT
CACCGAGC
>Equus caballus keratin 128 (KRT128), mRNA
ATGAGTAGGCAGGTCTATGCCATGAGGTGCCAGAGGGGAAGCTTCAGCAGTGGCTCGGCC
ACCCTACCAGGAGGGTGCTGGAGAAGGGCAGGGAGCTTGCTGTCGGTCCGCAAGAGCAGC
GGCGGCTGCCACGGCTCTGCCCGCCCTGGAGGTTACAGTAGTCGGAGTCTCATCAGCCTT
GGTGGGAGCAAGAGCATCTCCACCCGTGTAGCTGGAGGCCTGGGCCCTGGTGGCAGTCTG
GGAAGCTTCAGGGGTGCGTGTTTGGGGAGGGGCAGCCTCTGTGGGGTGGGCTTTGGCCTC
GGAGGTGGTTTTGGAGGTCTGGGGTCTGCAGGCCCAGCAGTCTGCCCTCGGGGCATCCAG
GAAGTTGTAACCAACCAAAGCTTGTTGGAGCCTCTGGATGTGAAGATTGACCCTGAGGCG
CAGGAGGTGAAGCAGCAGGAGCGGGAGCAGATCAAGGAACTCAACAACAAGTTCGCCTCC
TTCATTGACGAGGTGCGGTTCCTGGAGCAGCAGAACCAGGTGCTACAGACCAAGTGGGAG
CTGCTGCAGCAGCTGGATGTCAGCATTCGCACCCCCAGCCTGCAGCCCGTCTTGGAGGGC
TATATCGGCAACCTCAGGAGGCAGATGGACAAGTTCATGGCAGAGAAGACCCGGCAGGAA
GCAGAGCTGAAGACCATCCAGGATTCCGTGGAGGAATACCAGAAGAAATACAAAGCAGAA
ATCAACAGCAGGACAAATGCTGAGAATGACTTTGTGGTGTTGAAGAAGGATGTTGACAGT
GCCTACGTGGTCAAGGTGGACCTCAGTGCCAAGGTGGATGCCCTGCAGCAGGAGATCGAA
TTCCTGCAAGTCCTCTATGCTGCCGAGCTGGCCGAGGCACAGCAGGCAGTCAGCACCACC
AACGTGGTCCTCTCCATGGACAACAATCGGCACCTGGACCCGGACAGCTTCCTTTCTGAG
GTCAAGGCCCAGTACAAGGAAATCACCCAGAGGAGCAAGGCTGAAGCCGAGGCCCTGTAC
CAGACCAAATACCAGGACCTCCAGGTCATTGCCGGGAGAAAGAGTGATGACCTCCAAGTG
ATGAAGATGGAGGTCAGTGAGCTGAACCGAGCTATCCAGAGACTTCAGGCAGAAATCGCC
AACCTCAAGAAACAGAGCGCCGCCCTGCAAGACGCCATCCTACAGGCAGAGTGGAAGGGT
GAGGTGGCCCTTAAAGATGCTCAGGACAAGCTGGCTGAGGTGGAGGCCGCCCTGCAGCAG
GCCAAGGGGGAGCTGGCCCGGCTGCTGCGCGACTACCAGGCGCTGCTGGGAGCCAAGCTG
TCCCTGGACGTGGAGATCGCCACCTACCACAAGCTGCTGGAGGGCGAGGAGAGCAGGCTG
TCTGGAGAAGTCACCAACAGTGTGAGCTACGCTGTGACGTCAAGCACAGTCTCTATTTCC
CGTGCAACCTCTACTTCCCGGCTGCGGGGTCTGCAGGGGCCAGCGGGAGCTCCCAAGGAT
CTGGACCTCAAGTTGCGAATTCTGGAGACAGCGATGCTGGCGTAG
>Equus caballus keratin 222 (KRT222), mRNA
ATGGAGCTGTCCCAGCTACTCAATGAGATCAGGGCACACTATGAAAAGCTCCTCACCAGA
AATCAGATAGAGACCGTGCTCTCAACAAGGATCCAGCTAGAAGAAGATATAAGCAAAAAA
ATGGACAAAGATGAAGAGGCTTTAAAGGCTGCTCAAGCAGAACTCAAGGAAGCCCGTCGC
CAGTGGTACCACCTGCAAGTGGAAATTGAATCTCTCCATGCTGTGGAAAGGGGCCTTGAA
CACTCCCTACACGCCAGCGAGCAACATTACCAGACGCAGCTGCAAGACTTAGAGGCCGTG
ATTGAAAGACTAGAAAAAGAGCTACAGGAAGTAAGGCGTGGCATCGAAAAGCAGCTTCAA
GAGCATGAGATGCTTCTCAACACAAAGATGAGGCTAGAACAAGAAATAGCAACTTATCGC
CGCCTCCTAGAAAAGGAAGAAATCAGATATTATGGTTGTATCCAAGGTGAGAAAAAAGAA
GAAAAACCTACCACAAGTAGAGTTGGTTTTGTTTTACCTTCAGCCATTATAAATGAAATA
TCTTTTTCAACGAAAGTCCCACAAAAGTATGAGAATGAAAAAGTGGAAACAGTGACCAAA
CAGGCAATATTAAATGGAAATATCGTGAAGGAAAGCACTGAAGCTCATGGTACTATTCAG
ACAGAGAAAGTGGATGAAGTTATCAAAGAATGGGAAGGTTCCTTCTTTAAAGATAACCCT
CGCTTAAGGAAAAAATCTGTTTCTCTTCGATTTGACCTTCATTTAGCAGCCACCGACGAA
GGGTGTTTACAGACTAAGCAGGATAATCTGCCAGACATAGAAGTCAGGCTTATCATGAGA
AGATCATGCAGTATCCCCTCTATCAAACCTCCATCAGCAGCTAACTAA
